# Supplementary material for: In Utero Administration of Drugs Targeting Microglia Improves the Neurodevelopmental Outcome Following Cytomegalovirus Infection of the Rat Fetal Brain
Source: Front Cell Neurosci. 2018 Mar 6;12:55. doi: 10.3389/fncel.2018.00055 (PMC5845535; doi:10.3389/fncel.2018.00055)
Supplement: Supplementary file 1 [file Table1.XLSX]

## Sheet: Survival
MEM
	ID	P1	P2	P3	P4	P5	P6	P7	P8	P9	P10	P11	P12	P13	P14	P15	P16	P17	P18	P19	P20
	MEM 2-1	0	0	0	0	0	0	0	0	0	0	0	0	0	0	0	0	0	0	0	0
	MEM 2-2	0	0	0	0	0	0	0	0	0	0	0	0	0	0	0	0	0	0	0	0
	MEM 2-3	0	0	0	0	0	0	0	0	0	0	0	0	0	0	0	0	0	0	0	0
	MEM 2-4	0	0	0	0	0	0	0	0	0	0	0	0	0	0	0	0	0	0	0	0
	MEM 2-5	0	0	0	0	0	0	0	0	0	0	0	0	0	0	0	0	0	0	0	0
	MEM 2-6	0	0	0	0	0	0	0	0	0	0	0	0	0	0	0	0	0	0	0	0
	MEM 2-7	0	0	0	0	0	0	0	0	0	0	0	0	0	0	0	0	0	0	0	0
	MEM 2-8	0	0	0	0	0	0	0	0	0	0	0	0	0	0	0	0	0	0	0	0
	MEM 2-9	0	0	0	0	0	0	0	0	0	0	0	0	0	0	0	0	0	0	0	1
	MEM 2-10	0	0	0	0	0	0	0	0	0	0	0	0	0	0	0	0	0	0	0	0
	MEM 2-11	0	0	0	0	0	0	0	0	0	0	0	0	0	0	0	0	0	0	0	0
	MEM 7-1	0	0	0	0	0	0	0	0	0	0	0	0	0	0	0	0	0	0	0	0
	MEM 7-2	0	0	0	0	0	0	0	0	0	0	0	0	0	0	0	0	0	0	0	0
	MEM 7-3	0	0	0	0	0	0	0	0	0	0	0	0	0	0	0	0	0	0	0	0
	MEM 7-4	0	0	0	0	0	0	0	0	0	0	0	0	0	0	0	0	0	0	0	0
	MEM 7-5	0	0	0	0	0	0	0	0	0	0	0	0	0	0	0	0	0	0	0	0
	MEM 10-1	0	0	0	0	0	0	0	0	0	0	0	0	0	0	0	0	0	0	0	0
	MEM 10-2	0	0	0	0	0	0	0	0	0	0	0	0	0	0	0	0	0	0	0	0
	MEM 10-3	0	0	0	0	0	0	0	0	0	0	0	0	0	0	0	0	0	0	0	0
	MEM 10-4	0	0	0	0	0	0	0	0	0	0	0	0	0	0	0	0	0	0	0	0
	MEM 10-5	0	0	0	0	0	0	0	0	0	0	0	0	0	0	0	0	0	0	0	0
	MEM 10-6	0	0	0	0	0	0	0	0	0	0	0	0	0	0	0	0	0	0	0	0
	MEM 10-7	0	0	0	0	0	0	0	0	0	0	0	0	0	0	0	0	0	0	0	0
	MEM 10-8	0	0	0	0	0	0	0	0	0	0	0	0	0	0	0	0	0	0	0	0
	MEM 10-9	0	0	0	0	0	0	0	0	0	0	0	0	0	0	0	0	0	0	0	0
	MEM 10-10	0	0	0	0	0	0	0	0	0	0	0	0	0	0	0	0	0	0	0	0
	MEM 34-1	0	0	0	0	0	0	0	0	0	0	0	0	0	0	0	0	0	0	0	0
	MEM 34-2	0	0	0	0	0	0	0	0	0	0	0	0	0	0	0	0	0	0	0	0
	MEM 34-3	0	0	0	0	0	0	0	0	0	0	0	0	0	0	0	0	0	0	0	0
	MEM 34-4	0	0	0	0	0	0	0	0	0	0	0	0	0	0	0	0	0	0	0	0
	MEM 34-5	0	0	0	0	0	0	0	0	0	0	0	0	0	0	0	0	0	0	0	0
	MEM 34-6	0	0	0	0	0	0	0	0	0	0	0	0	0	0	0	0	0	0	0	0
	MEM 34-7	0	0	0	0	0	0	0	0	0	0	0	0	0	0	0	0	0	0	0	0
	MEM 34-8	0	0	0	0	0	0	0	0	0	0	0	0	0	0	0	0	0	0	0	0
	count total (live)	34	34	34	34	34	34	34	34	34	34	34	34	34	34	34	34	34	34	34	33
	count blank (dead)	0	0	0	0	0	0	0	0	0	0	0	0	0	0	0	0	0	0	0	1
	Percent of live animals	100	100	100	100	100	100	100	100	100	100	100	100	100	100	100	100	100	100	100	97.0588
CMV
	ID	P1	P2	P3	P4	P5	P6	P7	P8	P9	P10	P11	P12	P13	P14	P15	P16	P17	P18	P19	P20
	CMV 1-1	0	0	0	0	0	0	0	0	0	0	1	1	1	1	1	1	1	1	1	1
	CMV 1-2	0	0	0	0	0	0	0	0	0	0	0	0	0	0	0	0	0	0	0	0
	CMV 1-3	0	0	0	0	0	1	1	1	1	1	1	1	1	1	1	1	1	1	1	1
	CMV 1-4	0	0	0	0	0	0	0	0	0	0	1	1	1	1	1	1	1	1	1	1
	CMV 1-5	0	0	0	0	0	0	0	0	0	0	0	0	0	0	0	0	0	0	0	0
	CMV 1-6	0	0	0	0	0	0	0	0	0	0	0	0	0	0	0	0	0	0	0	0
	CMV 1-7	0	0	0	0	0	0	0	1	1	1	1	1	1	1	1	1	1	1	1	1
	CMV 9-1	0	0	0	0	0	0	0	0	0	0	0	0	0	0	0	0	0	0	0	0
	CMV 9-2	0	0	0	0	0	0	0	0	0	1	1	1	1	1	1	1	1	1	1	1
	CMV 11-1	0	0	0	0	0	0	0	0	0	0	0	0	0	0	0	0	0	0	0	0
	CMV 11-2	0	0	0	0	0	0	0	0	0	0	0	0	0	0	0	0	0	0	0	0
	CMV 11-3	0	0	0	0	0	0	0	0	0	0	0	1	1	1	1	1	1	1	1	1
	CMV 11-4	0	0	0	0	0	0	0	0	0	0	0	0	0	0	0	0	0	0	0	1
	CMV 11-5	0	0	0	0	0	0	0	0	0	0	0	0	0	1	1	1	1	1	1	1
	CMV 11-6	0	0	0	0	0	0	0	1	1	1	1	1	1	1	1	1	1	1	1	1
	CMV 11-7	0	0	0	0	0	0	0	0	0	0	0	0	0	0	0	0	0	1	1	1
	CMV 11-8	0	0	0	0	0	0	0	0	0	0	0	0	0	1	1	1	1	1	1	1
	CMV 11-9	0	0	0	0	0	0	0	0	0	0	0	0	1	1	1	1	1	1	1	1
	CMV 11-10	0	0	0	0	0	0	0	1	1	1	1	1	1	1	1	1	1	1	1	1
	CMV 12-1	0	0	0	0	0	0	0	0	0	0	0	1	1	1	1	1	1	1	1	1
	CMV 12-2	0	0	0	0	0	0	0	0	0	0	1	1	1	1	1	1	1	1	1	1
	CMV 12-3	0	0	0	0	0	0	1	1	1	1	1	1	1	1	1	1	1	1	1	1
	CMV 12-4	0	0	0	0	0	0	0	1	1	1	1	1	1	1	1	1	1	1	1	1
	CMV 12-5	0	0	0	0	0	0	0	1	1	1	1	1	1	1	1	1	1	1	1	1
	CMV 12-6	0	1	1	1	1	1	1	1	1	1	1	1	1	1	1	1	1	1	1	1
	CMV 12-7	0	0	0	0	0	0	0	0	1	1	1	1	1	1	1	1	1	1	1	1
	CMV 12-8	0	0	0	0	0	0	0	1	1	1	1	1	1	1	1	1	1	1	1	1
	CMV 12-9	0	0	0	0	0	0	0	1	1	1	1	1	1	1	1	1	1	1	1	1
	CMV 12-10	0	0	0	0	0	0	1	1	1	1	1	1	1	1	1	1	1	1	1	1
	CMV 12-11	0	0	0	0	0	0	0	0	0	0	0	0	0	0	0	0	0	0	0	0
	CMV 31-1	0	0	0	0	0	0	0	0	0	0	0	0	0	0	0	0	0	0	0	0
	CMV 31-2	0	0	0	0	0	0	0	0	0	0	0	0	0	1	1	1	1	1	1	1
	CMV 31-3	0	0	0	0	0	0	0	0	0	0	0	0	0	0	0	0	0	0	0	0
	CMV 31-4	0	0	0	0	0	0	0	0	0	0	0	1	1	1	1	1	1	1	1	1
	CMV 31-5	0	0	0	0	0	0	0	0	0	0	0	0	0	0	0	0	0	1	1	1
	CMV 31-6	0	0	0	0	0	0	0	0	0	0	0	0	0	0	0	0	0	0	0	0
	CMV 31-7	0	0	0	0	0	0	0	0	0	0	0	0	1	1	1	1	1	1	1	1
	CMV 31-8	0	0	0	0	0	0	0	0	1	1	1	1	1	1	1	1	1	1	1	1
	CMV 31-9	0	0	0	0	0	0	0	0	0	0	0	0	0	0	0	0	1	1	1	1
	CMV 31-10	0	0	0	0	0	0	0	0	0	0	0	0	0	0	1	1	1	1	1	1
	CMV 31-11	0	0	0	0	0	0	0	0	0	0	0	1	1	1	1	1	1	1	1	1
	CMV 31-12	0	0	0	0	0	0	0	0	0	0	0	0	0	0	0	0	0	0	0	0
	CMV 31-13	0	0	0	0	0	0	0	0	0	0	0	0	0	0	0	0	0	0	0	0
	CMV 33-1	0	0	0	0	0	0	0	0	0	0	0	0	0	0	0	0	0	1	1	1
	CMV 33-2	0	0	0	0	0	0	0	0	0	1	1	1	1	1	1	1	1	1	1	1
	CMV 33-3	0	0	0	0	0	0	0	0	1	1	1	1	1	1	1	1	1	1	1	1
	CMV 33-4	0	0	0	0	0	0	0	0	0	0	0	0	0	0	0	0	0	0	0	0
	CMV 33-5	0	0	0	0	0	0	0	0	0	0	0	0	1	1	1	1	1	1	1	1
	CMV 33-6	0	0	0	0	0	0	0	0	0	0	0	0	0	0	0	0	0	0	0	0
	CMV 33-7	0	0	0	0	0	0	0	0	0	0	0	0	0	0	0	0	0	0	0	0
	CMV 33-8	0	0	0	0	0	0	0	0	0	0	0	0	0	0	0	0	0	0	0	0
	CMV 33-9	0	0	0	0	0	0	0	0	0	0	0	0	0	0	0	1	1	1	1	1
	CMV 33-10	0	0	0	0	0	0	0	0	0	0	0	1	1	1	1	1	1	1	1	1
	CMV 33-11	0	0	0	0	0	0	0	1	1	1	1	1	1	1	1	1	1	1	1	1
	count total (live)	54	53	53	53	53	52	50	42	39	37	34	29	26	23	22	21	20	17	17	16
	count blank (dead)	0	1	1	1	1	2	4	12	15	17	20	25	28	31	32	33	34	37	37	38
	Percent of live animals	100	98.1481	98.1481	98.1481	98.1481	96.2963	92.5926	77.7778	72.2222	68.5185	62.963	53.7037	48.1481	42.5926	40.7407	38.8889	37.037	31.4815	31.4815	29.6296
CMV+DOX
	ID	P1	P2	P3	P4	P5	P6	P7	P8	P9	P10	P11	P12	P13	P14	P15	P16	P17	P18	P19	P20
	CMV 8-1	0	0	0	0	0	0	0	0	0	0	0	0	0	0	0	0	0	0	0	0
	CMV 8-2	0	0	0	0	0	0	0	0	0	0	0	0	0	0	0	0	0	0	0	0
	CMV 8-3	0	0	0	0	0	0	0	0	0	0	0	0	0	0	0	0	0	0	0	0
	CMV 8-4	0	0	0	0	0	0	0	0	0	0	0	0	0	0	0	0	0	0	0	0
	CMV 8-5	0	0	0	0	0	0	0	0	0	0	0	0	0	1	1	1	1	1	1	1
	CMV 8-6	0	0	0	0	0	0	0	0	0	0	0	0	0	0	0	0	0	0	0	0
	CMV 8-7	0	0	0	0	0	0	0	0	0	0	0	0	0	0	0	0	0	0	0	0
	CMV 8-8	0	0	0	0	0	0	0	0	0	0	0	0	0	0	0	0	0	0	0	0
	CMV 30-1	0	0	0	0	0	0	0	0	0	0	0	0	0	0	0	0	0	0	0	0
	CMV 30-2	0	0	0	0	0	0	0	0	0	0	0	0	0	0	0	0	0	0	0	0
	CMV 30-3	0	0	0	0	0	0	0	0	0	1	1	1	1	1	1	1	1	1	1	1
	CMV 30-4	0	0	0	0	0	0	0	0	0	0	0	0	0	0	0	0	0	0	0	0
	CMV 30-5	0	0	0	0	0	0	0	0	0	0	0	0	0	0	0	0	0	0	0	0
	CMV 30-6	0	0	0	0	0	0	0	0	0	0	0	0	0	0	0	0	0	0	0	0
	CMV 32-1	0	0	0	0	0	0	0	0	0	0	0	0	0	0	0	0	0	0	0	0
	CMV 32-2	0	0	0	0	0	0	0	0	0	0	0	0	0	0	0	0	0	0	0	0
	CMV 32-3	0	0	0	0	0	0	0	0	0	0	0	0	0	0	0	0	0	0	0	0
	CMV 32-4	0	0	0	0	0	0	0	0	0	0	0	0	0	0	0	0	0	0	0	0
	CMV 32-5	0	0	0	0	0	0	0	0	0	0	0	0	0	0	0	0	0	0	0	0
	CMV 32-6	0	0	0	0	0	0	0	0	0	0	0	0	0	0	0	0	0	0	0	0
	CMV 32-7	0	0	0	0	0	0	0	0	0	0	0	0	0	0	0	0	0	0	0	0
	CMV 32-8	0	0	0	0	0	0	0	0	0	0	0	0	0	0	0	0	0	0	0	0
	CMV 32-9	0	0	0	0	0	0	0	0	0	0	0	0	0	0	0	0	0	0	0	0
	CMV 32-10	0	0	0	0	0	0	0	0	1	1	1	1	1	1	1	1	1	1	1	1
	CMV 35-1	0	0	0	0	0	0	0	0	0	0	0	0	0	0	0	0	0	0	0	0
	CMV 35-2	0	0	0	0	0	0	0	0	0	0	0	0	0	0	0	0	0	0	0	0
	CMV 35-3	0	0	0	0	0	0	0	0	0	0	0	0	0	0	0	0	0	0	0	0
	CMV 35-4	0	0	0	0	0	0	0	0	0	0	0	0	0	0	0	0	0	0	0	0
	CMV 35-5	0	0	0	0	0	0	0	0	0	0	0	0	0	0	0	0	0	0	0	0
	CMV 35-6	0	0	0	0	0	0	0	0	0	0	0	0	0	0	0	0	0	0	0	0
	CMV 35-7	0	0	0	0	0	0	0	0	0	0	0	0	0	0	0	0	0	0	0	0
	CMV 35-8	0	0	0	0	0	0	0	0	0	0	0	0	1	1	1	1	1	1	1	1
	CMV 35-9	0	0	0	0	0	0	0	0	0	0	0	0	0	0	0	0	0	0	0	0
	CMV 35-10	0	0	0	0	0	0	0	0	0	0	0	0	0	0	0	0	0	0	0	0
	CMV 35-11	0	0	0	0	0	0	0	0	0	0	0	0	0	0	0	0	0	0	0	0
	CMV 35-12	0	0	0	0	0	0	0	0	0	1	1	1	1	1	1	1	1	1	1	1
	count total (live)	36	36	36	36	36	36	36	36	35	33	33	33	32	31	31	31	31	31	31	31
	count blank (dead)	0	0	0	0	0	0	0	0	1	3	3	3	4	5	5	5	5	5	5	5
	Percent of live animals	100	100	100	100	100	100	100	100	97.2222	91.6667	91.6667	91.6667	88.8889	86.1111	86.1111	86.1111	86.1111	86.1111	86.1111	86.1111
CMV+LipoPBS
	ID	P1	P2	P3	P4	P5	P6	P7	P8	P9	P10	P11	P12	P13	P14	P15	P16	P17	P18	P19	P20
	CMV 17-1	0	0	0	0	0	1	1	1	1	1	1	1	1	1	1	1	1	1	1	1
	CMV 17-2	0	0	0	0	0	0	1	1	1	1	1	1	1	1	1	1	1	1	1	1
	CMV 17-3	0	0	0	0	0	0	0	0	0	0	0	0	0	0	0	0	0	0	0	0
	CMV 17-4	0	0	0	0	0	0	1	1	1	1	1	1	1	1	1	1	1	1	1	1
	CMV 17-5	0	0	0	0	1	1	1	1	1	1	1	1	1	1	1	1	1	1	1	1
	CMV 101-1	0	0	0	0	0	0	0	0	0	0	0	0	1	1	1	1	1	1	1	1
	CMV 101-2	0	0	0	0	0	0	0	0	0	1	1	1	1	1	1	1	1	1	1	1
	CMV 101-3	0	0	0	0	0	0	0	0	0	0	0	0	0	0	0	0	N/A	N/A	N/A	N/A
	CMV 101-4	0	0	0	0	0	0	0	0	0	0	1	1	1	1	1	1	1	1	1	1
	CMV 101-5	0	0	0	0	0	0	0	0	0	1	1	1	1	1	1	1	1	1	1	1
	CMV 101-6	0	0	0	0	0	0	0	0	0	0	0	1	1	1	1	1	1	1	1	1
	CMV 101-7	0	0	0	0	0	0	0	1	1	1	1	1	1	1	1	1	1	1	1	1
	CMV 101-8	0	0	0	0	0	0	0	0	0	1	1	1	1	1	1	1	1	1	1	1
	CMV 101-9	0	0	0	0	0	0	0	1	1	1	1	1	1	1	1	1	1	1	1	1
	CMV 104-1	0	0	0	0	0	0	0	0	0	0	0	1	1	1	1	1	1	1	1	1
	CMV 104-2	0	0	0	0	0	0	0	0	0	0	0	0	0	0	0	0	N/A	N/A	N/A	N/A
	CMV 104-3	0	0	0	0	0	0	0	0	0	1	1	1	1	1	1	1	1	1	1	1
	CMV 104-4	0	0	0	0	0	0	0	0	0	1	1	1	1	1	1	1	1	1	1	1
	CMV 104-5	0	0	0	0	0	0	0	0	0	1	1	1	1	1	1	1	1	1	1	1
	CMV 104-6	0	0	0	0	0	0	0	0	0	1	1	1	1	1	1	1	1	1	1	1
	CMV 104-7	0	0	0	0	0	0	0	0	1	1	1	1	1	1	1	1	1	1	1	1
	CMV 104-8	0	0	0	0	0	0	0	0	0	1	1	1	1	1	1	1	1	1	1	1
	CMV 104-9	0	0	0	0	0	0	0	0	0	0	1	1	1	1	1	1	1	1	1	1
	CMV 109-1	0	0	0	0	0	0	1	1	1	1	1	1	1	1	1	1	1	1	1	1
	CMV 109-2	0	0	0	0	0	0	0	0	0	1	1	1	1	1	1	1	1	1	1	1
	CMV 109-3	0	0	0	0	0	0	0	0	0	0	0	0	1	1	1	1	1	1	1	1
	CMV 109-4	0	0	0	0	0	0	0	0	0	0	1	1	1	1	1	1	1	1	1	1
	CMV 109-5	0	0	0	0	0	0	0	1	1	1	1	1	1	1	1	1	1	1	1	1
	CMV 109-6	0	0	0	0	0	0	0	0	0	1	1	1	1	1	1	1	1	1	1	1
	CMV 109-7	0	0	0	0	0	0	0	1	1	1	1	1	1	1	1	1	1	1	1	1
	CMV 109-8	0	0	0	0	0	0	0	0	0	0	0	0	0	0	0	0	N/A	N/A	N/A	N/A
	CMV 109-9	0	0	0	0	0	0	0	0	0	0	1	1	1	1	1	1	1	1	1	1
	CMV 109-10	0	0	0	0	0	0	0	1	1	1	1	1	1	1	1	1	1	1	1	1
	count total (live)	33	33	33	33	32	31	28	23	22	12	8	6	4	4	4	4	1	1	1	1
	count blank (dead)	0	0	0	0	1	2	5	10	11	21	25	27	29	29	29	29	29	29	29	29
	Percent of live animals	100	100	100	100	96.9697	93.9394	84.8485	69.697	66.6667	36.3636	24.2424	18.1818	12.1212	12.1212	12.1212	12.1212	3.33333	3.33333	3.33333	3.33333
CMV+LipoCLO
	ID	P1	P2	P3	P4	P5	P6	P7	P8	P9	P10	P11	P12	P13	P14	P15	P16	P17	P18	P19	P20
	CMV 18-1	0	0	0	0	0	0	0	0	0	0	0	0	0	0	0	0	0	0	0	0
	CMV 18-2	0	0	0	0	0	0	0	0	0	0	0	0	0	0	0	1	1	1	1	1
	CMV 18-3	0	0	0	0	0	0	0	0	0	0	0	0	0	0	0	0	0	0	0	0
	CMV 18-4	0	0	0	0	0	0	0	0	0	0	0	0	0	0	0	0	0	0	0	0
	CMV 18-5	0	0	0	0	0	0	0	0	0	1	1	1	1	1	1	1	1	1	1	1
	CMV 18-6	0	0	0	0	0	0	0	0	0	0	0	0	0	0	0	0	0	0	0	0
	CMV 18-7	0	0	0	0	0	0	0	0	0	0	0	0	0	0	0	0	0	0	0	0
	CMV 18-8	0	0	0	0	0	0	0	0	0	0	0	0	0	0	0	0	0	0	0	0
	CMV 18-9	0	0	0	0	0	0	0	0	0	0	0	0	0	0	0	0	0	0	0	0
	CMV 18-10	0	0	0	0	0	0	0	0	0	0	0	0	0	0	0	0	0	0	0	0
	CMV 18-11	0	0	0	0	0	0	0	0	0	0	0	0	0	0	0	0	0	0	0	0
	CMV 18-12	0	0	0	0	0	0	0	0	0	0	0	0	0	0	0	0	0	0	0	0
	CMV 18-13	0	0	0	0	0	0	0	0	0	0	0	0	0	0	0	0	0	0	0	0
	CMV 100-1	0	0	0	0	0	0	0	0	0	0	0	0	0	0	0	0	N/A	N/A	N/A	N/A
	CMV 100-2	0	0	0	0	0	0	0	0	0	0	0	0	0	0	0	0	N/A	N/A	N/A	N/A
	CMV 100-3	0	0	0	0	0	0	0	0	0	0	0	0	0	0	0	0	N/A	N/A	N/A	N/A
	CMV 100-4	0	0	0	0	0	0	0	0	0	0	0	1	1	1	1	1	1	1	1	1
	CMV 100-5	0	0	0	0	0	0	0	0	0	1	1	1	1	1	1	1	1	1	1	1
	CMV 100-6	0	0	0	0	0	0	0	0	0	0	0	0	0	0	0	0	N/A	N/A	N/A	N/A
	CMV 100-7	0	0	0	0	1	1	1	1	1	1	1	1	1	1	1	1	1	1	1	1
	CMV 100-8	0	0	0	0	1	1	1	1	1	1	1	1	1	1	1	1	1	1	1	1
	CMV 100-9	0	0	0	0	0	0	1	1	1	1	1	1	1	1	1	1	1	1	1	1
	CMV 100-10	0	0	0	0	0	0	0	0	0	0	0	0	0	0	0	0	N/A	N/A	N/A	N/A
	count total (live)	23	23	23	23	21	21	20	20	20	18	18	17	17	17	17	16	11	11	11	11
	count blank (dead)	0	0	0	0	2	2	3	3	3	5	5	6	6	6	6	7	7	7	7	7
	Percent of live animals	100	100	100	100	91.3043	91.3043	86.9565	86.9565	86.9565	78.2609	78.2609	73.913	73.913	73.913	73.913	69.5652	61.1111	61.1111	61.1111	61.1111

## Sheet: Body Weight
MEM
	ID	P1	P2	P3	P4	P5	P6	P7	P8	P9	P10	P11	P12	P13	P14	P15	P16	P17	P18	P19	P20
	MEM 2-1	8.2	9.1	10.7	12.3	14.3	17.2	19.2	21.6	24.3	27.1	29.8	32.1	35.2	37.5	39	41.8	44.4	47	52	58.8
	MEM 2-2	7.9	8.9	10.6	12.3	14.3	16.4	18.2	21	23.3	26.4	28.6	31	32.9	35	35.8	37.6	40	42.3	46.5	50.7
	MEM 2-3	7.4	8.5	9.9	11.8	13.8	15.7	18.2	20.3	22.4	25.4	27.9	30.3	33.2	35	37.1	39.6	42	44.2	48.7	53.6
	MEM 2-4	8	9.2	10.9	12.5	14.6	16.7	18.5	21	23.4	25.6	28	30.1	32.8	35.1	36.5	39.7	40.2	43.2	46.8	51.3
	MEM 2-5	6.6	7.4	8.9	10.5	12.1	14	16.1	18	20.3	22.6	25.1	27.7	30.4	32.8	34.8	36.5	38.8	40.5	43.4	47.6
	MEM 2-6	8.5	9.2	10.7	12.4	14.4	16.9	19.6	21.4	23.7	26.5	28.9	31.7	34.1	39.8	39.2	41.2	43	46.3	50.8	56.1
	MEM 2-7	7	7.8	9.1	10.5	11.8	13.2	15.3	17	19	21.5	23.1	25.6	27.9	36.7	31.6	32.8	34.8	35.8	38	41.5
	MEM 2-8	8.2	9.4	11	12.7	14.8	17.2	19.1	21.7	24.3	27.3	29.7	32	34.5	37.3	38.8	40.9	42.8	45.6	49.6	53.2
	MEM 2-9	7.2	8.4	9.7	11.3	13.1	15.4	17.5	18.7	21.1	23.2	25.6	28.5	30.7	33	34.9	37.9	39.3	40.2	41
	MEM 2-10	8.1	9.3	11.1	12.5	14.7	17.1	19.2	21.9	24.4	27	30	32.2	34.8	37.1	39	41.3	43.6	45.3	45.2	55.8
	MEM 2-11	7.7	9.1	10.5	12.5	14.6	16.2	19.4	21.2	23.5	26.7	28.7	30.6	33.4	34.8	37	39	40.2	41.9	46.4	50.6
	MEM 7-1	8.1	9.6	11.2	14	16.1	18.9	22	25.2	27.2	29	31.7	34.8	38.9	41.4	44.7	48	51	53.6	59	65.3
	MEM 7-2	7.8	9.4	10.8	12.6	14.7	17.1	19.5	22.6	24.5	26.4	29	32	34.9	37.7	41.2	44.6	47.1	49.3	53.1	58.4
	MEM 7-3	6.9	8.4	9.8	11.8	14.2	16.7	19.4	22.5	24.2	25.6	28.2	30.7	34.1	36.1	39.6	42.8	45.4	47.7	53.1	57.7
	MEM 7-4	7.4	9.1	10.8	12.8	15.6	17.7	20.6	23.9	25.6	27	30.1	32.6	36.6	38.5	42	44.2	47.3	49	54.7	58.1
	MEM 7-5	7.6	9.2	10.7	12.5	14.7	17.2	20.2	23.4	25.2	27.1	29.3	33	35	37.5	40.7	44.8	48.3	52	57.4	60.4
	MEM 10-1	7.3	8.4	9.9	11.6	13.5	15.6	17.5	20.4	22.7	25.2	28	30.9	33.6	36.9	39.5	41.2	43.1	45.8	48.8	52.3
	MEM 10-2	6.5	7.6	9.3	11.8	12.9	15	17.3	19.6	27.7	25.3	27.6	31.3	34.3	36.8	39.4	42	44.7	47.3	50.2	54.9
	MEM 10-3	7.3	8.5	9.9	11.7	13.3	15.5	17.8	20.2	23.1	25.8	28.3	32.1	34.5	37.5	40	43.8	45	47.6	50.3	55.6
	MEM 10-4	7.6	8.9	10.6	12.5	14.5	16.9	19.3	21.9	25.1	27.8	30.7	33.9	36	39.3	41.8	45.7	48.3	50.9	55.1	61.3
	MEM 10-5	5.8	6.8	8.1	10	11.4	13.8	15.9	18.5	21.2	23.4	26.1	28.9	31.2	34.3	36.8	39.3	38.2	43.7	46	50.5
	MEM 10-6	7	8.4	9.8	11.6	13.3	16	18.1	20.7	24	26.5	29.3	34.1	34.8	37.4	39.9	42.6	44.9	47.4	49.6	54.9
	MEM 10-7	7.5	8.7	10.2	12	13.3	15.7	17.9	20	23	25.6	28.3	30.8	33.3	36.1	39.7	41.8	43.7	46.1	49.2	54.4
	MEM 10-8	6.9	8.3	10.2	12	13.4	15.7	17.8	20.3	23.1	25.5	28.1	31.2	33.2	35.9	39.1	41.1	43.7	46.2	50	55.5
	MEM 10-9	6.3	7.7	9.1	10.5	12.1	14	15.9	18.5	20.9	23.3	25.9	28.8	31.3	33.7	36.1	39.7	41.3	43.6	46.3	50.8
	MEM 10-10	6.1	7.1	8.8	10.5	12.5	15.2	17.3	20.1	22.4	25	27.8	31	32.8	35.8	38.6	41.3	43	45.9	48.6	52.6
	MEM 34-1	7.2	8.2	9.8	11.5	13.3	15.6	17.6	29.5	21.6	23.7	25.6	27.1	33.6	36.9	39.5	41.2	43.1	45.8	48.8	39.4
	MEM 34-2	8.2	9.6	11.5	13.9	16	19.4	22	24.7	27.7	30.7	33.8	36.2	34.3	36.8	39.4	42	44.7	47.3	50.2	57.3
	MEM 34-3	7.6	7.7	10.5	12.5	14.5	17	19.7	21.2	23.6	28.5	28	29.3	34.5	37.5	40	43.8	45	47.6	50.3	47.7
	MEM 34-4	7.4	7.7	10.4	12.4	14.8	17.7	20.5	22.9	25.3	29.9	30.8	33.3	36	39.3	41.8	45.7	48.3	50.9	55.1	52.4
	MEM 34-5	7.4	8.7	10.8	12.7	15	18	20.8	24	26.9	25.7	32.8	35.5	31.2	34.3	36.8	39.3	38.2	43.7	46	59.6
	MEM 34-6	7.3	8.5	10.2	12.2	14.2	16.7	18.9	21.4	24.3	27.2	29	31.5	34.8	37.4	39.9	42.6	44.9	47.4	49.6	48
	MEM 34-7	8.3	9.8	11.7	13.5	16	18.6	21.4	24.3	26.9	30	32.4	35.2	33.3	36.1	39.7	41.8	43.7	46.1	49.2	52.2
	MEM 34-8	7.2	8.4	9.9	12	13.9	16.2	17.8	20	22.1	24.9	27.1	30.2	33.2	35.9	39.1	41.1	43.7	46.2	50	48.8
	Mean	7.39706	8.55882	10.2088	12.0559	13.9912	16.3588	18.6912	21.4588	23.7647	26.1294	28.6265	31.3588	33.6853	36.5647	38.7941	41.4324	43.4029	45.9824	49.3824	53.5545
	SD	0.646429	0.752015	0.809552	0.921853	1.18152	1.42193	1.67917	2.40833	2.09529	2.08625	2.2449	2.38354	2.00924	1.88726	2.46736	2.89479	3.40396	3.50216	4.27129	5.36645
	Count (n)	34	34	34	34	34	34	34	34	34	34	34	34	34	34	34	34	34	34	34	33
CMV
	ID	P1	P2	P3	P4	P5	P6	P7	P8	P9	P10	P11	P12	P13	P14	P15	P16	P17	P18	P19	P20
	CMV 1-1	6.7	7.9	9.4	10.8	12	13.3	15.4	16.8	18.4	19.6
	CMV 1-2	7.5	8.8	10.7	12.4	14.1	16.2	18.6	20	20.7	20.9	20.2	21.7	21.5	23.4	24	25.8	26.3	28.2	28.6	29.3
	CMV 1-3	4.9	5.7	6.9	7.3	7.3
	CMV 1-4	6.8	7.8	9.3	10.8	12.2	14	15.5	17.4	18.1	18.6
	CMV 1-5	6.2	7.3	9.1	11	13	15.5	17.7	21.4	23.6	26.6	29.8	34.7	36.2	39.4	40.4	42.7	45	46.4	49	52.3
	CMV 1-6	7.1	8.7	9.9	11.4	12.9	15.2	17.4	19.3	20.8	23.3	25.7	27.9	29.4	31	30.6	29.2	28.8	28.1	29.6	32.3
	CMV 1-7	7.3	8.7	10.6	11.5	10.8	11.3	11.7
	CMV 9-1	6.8	7.1	7.9	9.3	10.3	10.7	12.2	13	14.3	14.1	15.2	16	17.8	20.2	21.2	23.5	26.8	29.2	31.5	33.8
	CMV 9-2	6.5	6.8	7.7	8.7	9.4	11.5	11.8	11.8	12.1
	CMV 11-1	7.8	8.9	9.8	11	12.4	14.2	15	16.3	15.4	14.6	15.8	15.3	16.7	16.2	16.7	15.8	15.6	16.3	16.6	16.5
	CMV 11-2	7.6	9.1	10.4	12.3	14.5	17.2	18.8	21.9	23.9	27	29.2	32.7	18.1	18.7	18	18.2	18.7	20	20.3	21.9
	CMV 11-3	7.3	8.6	9.9	11.9	13.8	16	17.5	18.9	20	19.9
	CMV 11-4	8.3	10.3	11.6	13.3	14.4	15.5	16.4	18.2	20.3	22.6	24.8	24.9	27.4	29.3	33.6	35.9	38.9	43.1	42.8
	CMV 11-5	6.1	7.3	8.2	9.6	10.8	12.4	13.4	13.4	12.3	12.4	11.9	11.4	10.5
	CMV 11-6	6.4	7.8	8	8	8.8	9	9.6
	CMV 11-7	6	6.8	7.4	8.4	9.5	11.4	12.7	14	14.8	14.9	15	16.7	18.7	27	27.4	28.8	26.7
	CMV 11-8	6.4	7.9	8.7	9.8	10.9	12.7	14	15.6	18.3	20.4	22.7	24.2	26.4
	CMV 11-9	7	8	8.9	10.1	11.8	10.4	15.8	18.4	21.1	13.5	25.1	25.8
	CMV 11-10	6.8	8	9	9.8	11	11.6	11.3
	CMV 12-1	8.7	9.8	11.3	13.2	14.9	17.7	19.5	21.8	23.1	25.8	26.2
	CMV 12-2	7.8	9	9.7	10.8	11.6	12.6	13.4	15.1	16	17.3
	CMV 12-3	7.8	9.4	10	11.3	11.3	11.8
	CMV 12-4	8	8.7	11	11.3	12.2	13.1	14.1
	CMV 12-5	8.1	9.4	11.6	13.7	13.9	13.7	11.3
	CMV 12-6	7.3
	CMV 12-7	7.2	8.7	10.6	12.5	14.1	14.4	14.3	15.2
	CMV 12-8	8.2	9.1	10.2	12.3	13.5	14.8	15.4
	CMV 12-9	7.8	9	10.1	10.9	11.7	12	13.2
	CMV 12-10	7.6	8.4	9	9.3	9.3	9.8
	CMV 12-11	7.7	8.3	9.1	10.5	11.8	13.2	13.2	14.2	14.1	15	15	14	14.8	15	15.2	15.2	15	15.1	16.1	15.9
	CMV 31-1	8.2	9.2	10.6	11.4	11.7	11.7	12.5	14	14.2	14.5	17.2	18.3	18.6	19.4	20.7	22.5	24.8	27.6	30.9	34.7
	CMV 31-2	7.4	8.4	9.8	10.8	12.1	13.8	15	16	16.6	17.3	19	22.8	22.4
	CMV 31-3	6.8	7.8	9.1	10.3	11.5	13	14.1	16.4	19.6	22.9	24.3	26.7	29.8	33.4	37.5	42.1	47.2	52.8	58.9	65.5
	CMV 31-4	7.2	7.8	8.9	9.9	11.1	11.2	11.6	12.4	13.4	14.5	15.3
	CMV 31-5	7.7	8.8	10	11.7	13.6	15.4	16.8	18	18.3	18.7	19.6	18.8	18.5	18.7	19.4	20.6	22.3
	CMV 31-6	7.2	8	9.3	9.9	11.5	13	13.9	15.5	17	18.6	20.5	22.2	25.9	30.1	34.8	40	45.7	51.9	58.6	65.8
	CMV 31-7	8	9.6	10.9	12.3	13.4	13.9	13.8	12.7	19.6	26.6	22.1	23
	CMV 31-8	6.9	7.9	9.4	10.5	12.1	14.3	15.4	17.6
	CMV 31-9	7.6	8.4	9.5	9.8	11.2	12.4	13.4	16	15.9	15.7	14.8	13.6	13.2	13.3	13.9	15
	CMV 31-10	6.2	7	8.3	9.2	10.8	12.8	14.6	17.7	20.7	23.8	25.3	18.4	17.3	16.7
	CMV 31-11	7.5	8.7	10	11.3	12.4	14.2	15.4	16.6	17.5	18.5	19.6
	CMV 31-12	6.4	7.5	8.7	10	11.5	13.5	14.8	17.8	20	22.3	23.8	26	29.7	33.9	38.6	43.8	49.5	55.7	62.4	69.6
	CMV 31-13	6.2	7.1	8.3	9.3	10.9	12.4	13.8	16.6	19.9	23.3	24.5	26.6	30.1	34.1	38.6	43.6	49.1	55.1	61.6	68.6
	CMV 33-1	7.6	8.4	10.2	11.1	12.3	13.4	14.7	16.1	17.6	19.3	21.2	23.3	25.6	28.1	30.8	33.7	36.8
	CMV 33-2	7.8	8.8	10.7	11.8	12	11.7	11.6	11.4	11.3
	CMV 33-3	7.7	8.9	11.2	12.5	14.1	11.7	9.5	7.4
	CMV 33-4	8	9.4	9.2	10.7	11.1	15	19.1	23.3	27.6	32.1	36.8	41.7	46.8	52.1	57.6	63.3	69.2	75.3	81.6	88.1
	CMV 33-5	7.3	8.3	8.7	9.8	10.6	11.1	11.8	12.6	13.5	14.6	15.9	17.4
	CMV 33-6	7.1	7.8	8.6	9.4	10.4	12.2	14.2	16.3	18.5	20.9	23.5	26.3	29.3	32.5	35.9	39.5	43.3	47.3	51.5	55.9
	CMV 33-7	8.1	8.7	12.1	12.8	15	18.3	21.8	25.4	29.1	33	37.1	41.4	45.9	50.6	55.5	60.6	65.9	71.4	77.1	83
	CMV 33-8	6.5	6.8	9.4	9.8	10.8	12.3	14	15.8	17.7	19.8	22.1	24.6	27.3	30.2	33.3	36.6	40.1	43.8	47.7	51.8
	CMV 33-9	6.7	7.4	9.4	10.2	11.2	11.9	12.8	13.8	14.9	16.2	17.7	19.4	21.3	22.9	24.7
	CMV 33-10	7.8	8.9	10.8	12	12.1	12.3	12.5	12.8	13.2	13.8	14.6
	CMV 33-11	5.4	5.5	6	6.2	6.4	6.3	6.1
	Mean	7.2037	8.23396	9.53019	10.6774	11.7736	13.0577	14.248	16.3071	18.0359	19.8081	21.5606	23.3034	24.5846	27.6609	30.3818	33.1619	36.785	41.6059	44.9882	49.0625
	SD	0.766999	0.967738	1.22625	1.50635	1.75971	2.16318	2.79469	3.45602	4.04127	5.11378	6.05222	7.46929	8.92846	10.3753	11.8525	13.7699	15.3967	18.0614	20.2112	23.242
	Count (n)	54	53	53	53	53	52	50	42	39	37	33	29	26	23	22	21	20	17	17	16
CMV+DOX
	ID	P1	P2	P3	P4	P5	P6	P7	P8	P9	P10	P11	P12	P13	P14	P15	P16	P17	P18	P19	P20
	CMV 8-1	9.4	10.9	13.1	14.7	17.3	19.4	22	24.4	27.5	30.4	33.2	37.2	41.2	44	47.2	50.1	53.1	54.6	58.2	62.2
	CMV 8-2	7.9	9.2	10.6	12.3	14.3	16.1	18.7	20.8	22.9	23.3	24.2	26.5	29	31	32.4	35.1	38	39.5	42.8	45.3
	CMV 8-3	8.4	10.5	12.5	14	16.7	18.8	21.8	24.4	26.6	30.3	34	36.8	40.1	43.4	46.8	49	53.6	53.9	59.1	62.8
	CMV 8-4	8.3	10.1	11.2	12.7	14.2	15.9	18	20.1	22.4	24.6	26.9	28.6	31.4	34	36	38.3	41	52.6	46.2	49
	CMV 8-5	6.9	8.1	9.3	10.1	11.3	11.8	13.2	13.8	14.5	15.6	16.4	17	16.9
	CMV 8-6	8.2	9.9	12	13.6	16.1	18.4	21	23.5	26.3	28.5	31.9	35.4	38.4	41.5	46.5	48.2	51.4	53.8	59.2	63.7
	CMV 8-7	7.2	9.3	10.5	12.5	14.3	16	18.5	20.9	22.8	25	26.8	30.3	34.1	37.3	40.4	43.1	45.5	47.5	51.5	53.8
	CMV 8-8	6.2	6.9	8.2	9.6	11	12.4	14	15.6	16.8	18.6	19.5	21	23.3	25.6	26.6	29.3	31.3	32.5	35	37.1
	CMV 30-1	7	8	9.5	10.9	12.6	14	15.7	17.5	20.1	24	25.1	27.4	30.5	32.8	35.9	39.7	44.3	49.4	54.6	60.1
	CMV 30-2	8	9.1	10.5	11.8	14.1	15.9	16.7	18.2	18.5	36.2	38.1	41	42.9	45	47.9	51.5	55.9	60.8	65.8	71.1
	CMV 30-3	8.2	9.7	11.8	14	17	20.2	22.3	26.3	29
	CMV 30-4	7.6	9.2	10.6	11.6	12.8	13.7	14	15.5	16.6	26.4	28.1	30.2	32.9	35.2	38.3	42.1	46.7	51.8	57	62.5
	CMV 30-5	8.1	9.7	11.7	13	14.4	15.9	17.5	20.9	23.2	25.3	27.2	27.1	29.3	31.7	34.9	38.8	43.5	48.7	54	59.6
	CMV 30-6	7.5	8.3	9.5	10.7	12.5	14.1	15.6	18.5	20.7	24	24.2	25.9	28.6	34.3	40.8	47.4	54.2	61.4	68.7	76.5
	CMV 32-1	6.7	8	9.5	11.3	12.8	15.6	18.7	22.1	25.8	29.6	33.5	37.5	41.6	45.8	50.1	54.5	59	63.6	68.3	73.1
	CMV 32-2	7.4	8.1	9	10.7	12	14.4	17.1	20.1	23.4	26.8	30.3	33.9	37.5	41.1	44.8	48.6	52.5	56.5	60.6	64.8
	CMV 32-3	7	8.5	10.2	11	12.5	14.3	16.4	18.8	21.5	24.3	27.2	30.2	33.4	36.6	39.9	43.3	46.8	50.4	54.1	57.9
	CMV 32-4	7.3	8.6	10.1	11.5	13.2	15.8	18.7	21.9	25.4	29	32.7	36.5	40.4	44.3	48.3	52.4	56.6	60.9	65.3	69.8
	CMV 32-5	6.8	8	9.4	12.1	13.2	16.4	19.9	23.7	27.8	32	36.3	40.7	45.1	49.6	54.2	58.9	63.7	68.6	73.6	78.7
	CMV 32-6	6.5	7.7	9.1	10.8	12.4	14.8	17.5	20.5	23.8	27.2	30.7	34.3	38	41.8	45.7	49.7	53.8	58	62.3	66.7
	CMV 32-7	7.8	9.3	11	12.7	14.3	16.9	19.8	23	26.5	30.1	33.8	37.6	41.5	45.5	49.6	53.8	58.1	62.5	67	71.6
	CMV 32-8	7	7.9	9	11.1	12.6	14.9	17.5	20.4	23.6	26.9	30.3	33.8	37.4	41.1	44.9	48.8	52.8	56.9	61.1	65.4
	CMV 32-9	5.9	6.6	7.5	13	14.8	17.6	20.7	24.1	27.8	31.6	35.5	39.5	43.5	47.6	51.8	56.1	60.5	65	69.6	74.3
	CMV 32-10	7.5	9.1	10.9	8.1	9.3	10.5	12	11.9
	CMV 35-1	7.2	9.8	11.3	13.2	14.9	16.4	19.3	22.9	26.5	27.5	30.4	32.5	35.2	37.5	39	42.5	43.9	46.8	49.1	51.4
	CMV 35-2	7.3	8.1	9	9.3	11.6	17.7	20.1	23.3	27.7	29.3	31.1	32.5	32.9	35	35.8	43.7	46.4	49.2	51.4	53.4
	CMV 35-3	7.6	8.3	9.1	10.5	11.3	16	18.1	22	25.1	26.7	29.1	32.4	33.2	35	37.1	44.4	47.2	49.7	52	54.6
	CMV 35-4	7.7	8.4	9.3	10.8	12.2	14	14.9	16.8	18.7	20.8	22.5	25	27.4	28.9	29.1	34.8	35.7	38.6	41.7	44.1
	CMV 35-5	7.8	8.4	9.7	10.9	13.9	17.3	19.8	22.2	25.6	27.1	30.7	30.7	31.4	32.8	34.8	40.5	42.7	44.8	45.8	48.1
	CMV 35-6	7.8	8.7	10	11.3	12.8	16.2	19.1	22.3	26.5	29.3	31.3	34.8	35.1	39.8	39.2	45.5	49.5	51.3	52.9	54.9
	CMV 35-7	7.8	8.7	10.1	11.3	14.1	16.6	19.4	23.2	27.2	28.4	31.6	33.7	34.9	36.7	39.2	43.1	46.1	48.6	50.1	53.1
	CMV 35-8	8	9	10.1	12.3	13.5	10.4	11.6	12.8	11.9	11.4	11.6	12.2
	CMV 35-9	8.1	9	10.2	12.5	14.2	17.8	19.7	22	21.9	22.3	24.6	27.1	30.7	33	34.9	37.4	39.5	41.4	43.1	46.7
	CMV 35-10	8.2	9.1	10.6	13.7	15	13.8	15.3	17	20.6	21.5	22.8	24.8	34.8	37.1	39	40.2	37.2	39.1	41.5	44.2
	CMV 35-11	8.7	9.4	11	12.8	13.9	13	13.2	13.8	13.8	13	15.1	15.9	16.8	17.6	18.4	19.4	21.7	22.6	23.6	26.1
	CMV 35-12	7.9	9.4	11.6	12.8	14.8	10.3	10.9	11.4	11.4
	Mean	7.58056	8.80556	10.2417	11.8111	13.5528	15.3694	17.4639	19.9056	22.5829	25.6667	28.0818	30.6061	34.0437	37.5032	40.3065	44.2	47.4903	51	54.3613	58.1484
	SD	0.706225	0.918677	1.19961	1.43801	1.71988	2.41529	3.01455	3.88601	4.78561	5.34098	6.14667	7.01159	6.86867	6.88087	7.85472	8.18987	9.12032	10.0023	11.1734	12.2069
	Count (n)	36	36	36	36	36	36	36	36	35	33	33	33	32	31	31	31	31	31	31	31
CMV+LipoPBS
	ID	P1	P2	P3	P4	P5	P6	P7	P8	P9	P10	P11	P12	P13	P14	P15	P16	P17	P18	P19	P20
	CMV 17-1	N/A	N/A	N/A	9.6	9.7
	CMV 17-2	N/A	N/A	N/A	9.7	9.9	11
	CMV 17-3	N/A	N/A	N/A	12.9	14.8	17	20.3	22.6	25.1	26.5	29.4	31.8	33.7	35.2	37.1	38.3	39.6	41.8	44.8	50.2
	CMV 17-4	N/A	N/A	N/A	10.4	11.2	12.2
	CMV 17-5	N/A	N/A	N/A	8.1
	CMV 101-1	7	8.1	9.3	9.9	10.2	11	11.6	11.7	12	11.5	10.7	10.2
	CMV 101-2	6.1	7.1	8	8.1	8.6	9	9.1	8.9	8.4
	CMV 101-3	6.1	7.2	8.7	10.5	12.6	14.8	17.4	20.1	24.1	26	30.8	33.6	38.2	42.5	45.8	50.1	N/A	N/A	N/A	N/A
	CMV 101-4	6.5	8	9	10.3	11	11.5	12.1	12.7	12	11.3
	CMV 101-5	6.5	7.8	9.2	10.6	11.6	12.3	13.2	13.8	15.3
	CMV 101-6	5.6	6.6	8.3	9.4	10.6	12.1	13.2	14.8	16.4	17.8	18.4
	CMV 101-7	4.8	6	7.7	9.6	10.5	10.6	10.4
	CMV 101-8	6.8	8.3	9.8	10.7	9.8	9.1	9.3	9.9	10
	CMV 101-9	5.9	7.1	8.8	10.6	11.1	10.8	11.4
	CMV 104-1	N/A	N/A	N/A	12.8	14.9	17.2	19.2	21.9	23.4	26.1	25.4
	CMV 104-2	N/A	N/A	N/A	13.3	15.3	18.4	20.3	23.2	26.3	28	32.1	34.7	36.5	38.5	39.8	42.5	N/A	N/A	N/A	N/A
	CMV 104-3	N/A	N/A	N/A	10.8	11.4	10.6	10.6	11.2	11.6
	CMV 104-4	N/A	N/A	N/A	10.4	10.8	11.7	12.7	12.4	11.7
	CMV 104-5	N/A	N/A	N/A	10.1	10.2	10.8	11	12.2	11.5
	CMV 104-6	N/A	N/A	N/A	10.4	10.9	11.3	11.9	13.5	13.1
	CMV 104-7	N/A	N/A	N/A	13.8	15.8	18.3	16.7	17.6
	CMV 104-8	N/A	N/A	N/A	10.2	11.7	13.5	14.4	15.7	15.9
	CMV 104-9	N/A	N/A	N/A	11.2	12.7	14.6	16.1	17.5	18.8	18.6
	CMV 109-1	8.3	9.5	10.7	11.9	12.4	13
	CMV 109-2	8.3	9.5	11	12.5	13.4	13.9	14.6	14.8	14.5
	CMV 109-3	8.8	10.3	12.2	14	14.7	15.3	15.5	15.8	15.9	14.7	13.8	12.8
	CMV 109-4	8.3	9.7	11.5	11.7	11	11.1	11.7	11.6	12.1	11.5
	CMV 109-5	8.2	9.6	11.5	11.6	11.2	11.4	11.5
	CMV 109-6	8.9	10.3	12.4	14.4	16.4	16.2	16	14.8	15
	CMV 109-7	8.8	10.1	11.2	10.9	10.5	10.1	9.5
	CMV 109-8	8.4	10.1	11.7	12.8	13.7	14.3	15.3	16.8	18.8	20.4	20.5	20.6	21.8	22.1	22.9	21.7	N/A	N/A	N/A	N/A
	CMV 109-9	7.9	9.3	11.3	13.2	15.3	15.8	15.7	17.2	17.1	19.3
	CMV 109-10	8.2	9.2	10.5	11	10.9	10.8	10.5
	Mean	7.33684	8.62105	10.1474	11.1333	12.025	12.8935	13.6143	15.2478	15.8636	19.3083	22.6375	23.95	32.55	34.575	36.4	38.15	39.6	41.8	44.8	50.2
	SD	1.26544	1.36446	1.48936	1.59993	2.06788	2.65241	3.24342	3.9499	5.05753	6.24827	8.04149	10.9079	7.40293	8.83605	9.7067	12.0049	#DIV/0!	#DIV/0!	#DIV/0!	#DIV/0!
	Count (n)	19	19	19	33	32	31	28	23	22	12	8	6	4	4	4	4	1	1	1	1
CMV+LipoCLO
	ID	P1	P2	P3	P4	P5	P6	P7	P8	P9	P10	P11	P12	P13	P14	P15	P16	P17	P18	P19	P20
	CMV 18-1	N/A	N/A	N/A	11.1	12.7	14.8	16.4	19	21.1	23.6	26.3	28.8	31.3	33	35.9	38.7	40.8	45	49.1	54.6
	CMV 18-2	N/A	N/A	N/A	10.5	12.9	14.5	16.6	18	18.6	20.1	21.3	21.8	22.7	23.4	24
	CMV 18-3	N/A	N/A	N/A	11.7	13.8	16	17.7	20	22.1	24.6	27.9	30.2	33.2	35.7	38.4	42	43.9	46.9	51.2	57.7
	CMV 18-4	N/A	N/A	N/A	11.6	13.4	15.5	18.2	20.5	23.1	25.1	28.8	31.2	34.1	36.3	40.5	43	45.5	48.4	51.6	58.5
	CMV 18-5	N/A	N/A	N/A	11.5	13.6	14.8	17.3	19	20.3
	CMV 18-6	N/A	N/A	N/A	11.3	13.6	14.8	17.2	19.9	22.4	24.6	27.2	28.8	31.8	34	35.5	38.7	40.6	42.7	46.6	52.3
	CMV 18-7	N/A	N/A	N/A	12.2	14.2	15.9	18.1	21.1	23	26.1	28.8	31.4	34.5	36.7	38.9	42.5	45.6	49.5	53.9	60.2
	CMV 18-8	N/A	N/A	N/A	10.6	12.2	13.8	15.9	18.1	20.3	23.3	26	29	31.4	33.4	36.1	39.4	41.7	44.2	46.6	51.7
	CMV 18-9	N/A	N/A	N/A	11.1	13.7	14.9	17.2	19.7	21.8	24	26.9	29.7	32.4	33.6	36.4	39	41.8	43.7	47.4	53.1
	CMV 18-10	N/A	N/A	N/A	11.6	13.5	15.8	17.1	19.4	22	24.7	27.4	30.8	32.4	34.9	37.8	41.3	44.2	47.3	51.3	57
	CMV 18-11	N/A	N/A	N/A	10.6	12.6	14.3	16.6	19.8	21.7	23.4	26.3	28.8	30.8	33.7	35.5	38.7	42.1	44.3	47.6	52.1
	CMV 18-12	N/A	N/A	N/A	10.6	12.6	14.3	16.2	19.2	21.3	23.6	26.7	28.8	31.6	33.8	36.8	39.8	41.7	44.2	47.6	53.6
	CMV 18-13	N/A	N/A	N/A	10.8	12.4	14.7	16.1	19.2	20.6	23.2	25.8	28.5	31.2	33.3	35.1	37.8	40.7	44.5	48	54
	CMV 100-1	7.4	8.5	10.6	12.5	15	18	21.4	25.4	28.7	31.8	34.8	38.2	42	46.1	49.3	53	N/A	N/A	N/A	N/A
	CMV 100-2	7	8.2	10.1	12.1	14.7	17.2	20.8	24.2	27.3	30.7	34	37.1	40.6	44.6	46.9	52	N/A	N/A	N/A	N/A
	CMV 100-3	7.1	8.1	9.7	11.9	14	16.5	20.4	23.7	27	30.5	34.5	37	41	43.3	45.9	49.7	N/A	N/A	N/A	N/A
	CMV 100-4	7.9	9.3	11.6	13.7	15.3	16.2	15.6	15	15.4	14.9	13.8
	CMV 100-5	7.7	9	11.5	13.7	15.3	15.6	15.6	15.8	15.2
	CMV 100-6	8	9.6	11.7	13.9	16.5	19.5	23.2	27	30.5	33.6	37.3	40.4	44.4	47.7	51.2	55.7	N/A	N/A	N/A	N/A
	CMV 100-7	7.2	8.6	9.9	9.7
	CMV 100-8	8.2	8.8	9	8.4
	CMV 100-9	7.5	8.2	9.1	9.8	10.6	10.9
	CMV 100-10	7.1	8.7	10.8	13.1	15.4	18.5	22.5	26.2	30	33.1	37	39.8	43	45.5	47.2	53.6	N/A	N/A	N/A	N/A
	Mean	7.51	8.7	10.4	11.4783	13.7143	15.5476	18.005	20.51	22.62	25.6056	28.3778	31.7824	34.6118	37	39.4941	44.0563	42.6	45.5182	49.1727	54.9818
	SD	0.422821	0.492161	1.00111	1.34973	1.35362	1.82335	2.34442	3.22994	4.22681	4.74781	5.71763	4.98288	5.67779	6.33926	6.73809	6.36417	1.87136	2.16232	2.44094	2.89649
	Count (n)	10	10	10	23	21	21	20	20	20	18	18	17	17	17	17	16	11	11	11	11

## Sheet: Righting Reflex
MEM
	ID	P1	P2	P3	P4	P5	P6	P7	P8	P9	P10	P11	P12	P13	P14	P15	P16	P17	P18	P19	P20
	MEM 2-1	2	6	3	1	1	1	1	1	1	1	1	1	1	1	1	1	1	1	1	1
	MEM 2-2	15	11	3	2	1	1	1	1	1	1	1	1	1	1	1	1	1	1	1	1
	MEM 2-3	FAIL	11	8	3	1	2	1	1	1	1	1	1	1	1	1	1	1	1	1	1
	MEM 2-4	3	2	2	1	1	1	2	1	1	1	1	1	1	1	1	1	1	1	1	1
	MEM 2-5	9	14	19	1	1	1	1	1	1	1	1	1	1	1	1	1	1	1	1	1
	MEM 2-6	3	8	2	1	2	1	1	1	1	1	1	1	1	1	1	1	1	1	1	1
	MEM 2-7	FAIL	1	2	14	1	2	2	2	1	1	1	1	3	1	1	1	1	1	1	1
	MEM 2-8	3	1	2	4	1	2	1	1	1	1	1	2	1	1	1	1	1	1	1	1
	MEM 2-9	16	4	5	6	2	2	1	2	1	2	1	2	2	1	1	1	1	1	1
	MEM 2-10	FAIL	6	7	2	1	1	1	1	1	5	1	1	2	1	1	1	1	1	1	1
	MEM 2-11	20	5	2	10	1	1	3	1	1	1	1	1	1	1	1	1	1	1	1	1
	MEM 7-1	FAIL	26	13	1	1	1	1	1	1	1	1	1	1	1	2	1	1	1	1	1
	MEM 7-2	10	FAIL	13	2	10	1	1	1	1	1	1	1	1	1	1	1	1	1	1	1
	MEM 7-3	16	FAIL	5	1	10	19	11	2	1	3	5	1	1	1	1	1	1	1	1	1
	MEM 7-4	26	27	FAIL	2	7	1	1	1	1	1	1	1	1	1	1	1	1	1	1	1
	MEM 7-5	3	29	15	9	1	1	2	2	1	1	1	1	1	1	1	1	1	1	1	1
	MEM 10-1	FAIL	FAIL	1	1	1	1	1	1	1	1	1	1	1	1	1	1	1	1	1	1
	MEM 10-2	FAIL	FAIL	1	22	1	2	2	1	1	1	1	1	1	1	1	1	1	1	1	1
	MEM 10-3	18	9	2	2	1	2	1	1	1	1	1	1	1	1	1	1	1	1	1	1
	MEM 10-4	15	3	1	1	2	1	1	1	1	1	1	1	1	1	2	1	1	1	1	1
	MEM 10-5	2	2	2	2	1	1	2	1	1	1	1	1	1	1	1	1	1	1	1	1
	MEM 10-6	27	18	FAIL	1	2	8	1	1	1	1	1	1	1	1	1	1	1	1	1	1
	MEM 10-7	FAIL	28	6	6	1	1	1	2	1	1	1	1	1	1	1	1	1	1	1	1
	MEM 10-8	FAIL	FAIL	11	2	1	1	1	1	1	1	1	1	1	1	1	1	1	1	1	1
	MEM 10-9	5	3	2	11	9	3	1	1	1	1	1	1	1	1	1	1	1	1	1	1
	MEM 10-10	19	16	22	1	2	2	1	1	1	1	1	1	1	1	1	1	1	1	1	1
	MEM 34-1	23	16	5	1	2	2	1	2	2	1	1	1	1	1	1	1	1	1	1	1
	MEM 34-2	11	14	7	2	1	2	1	2	1	1	1	1	1	1	1	1	1	1	1	1
	MEM 34-3	2	1	1	1	1	1	1	3	1	1	1	1	1	1	1	1	1	1	1	1
	MEM 34-4	21	2	1	2	1	1	1	2	1	1	1	1	1	1	1	1	1	1	1	1
	MEM 34-5	8	17	9	1	1	1	1	5	1	1	1	1	1	1	1	1	1	1	1	1
	MEM 34-6	7	25	FAIL	1	1	1	1	2	1	1	1	1	1	1	1	1	1	1	1	1
	MEM 34-7	FAIL	7	20	1	2	1	1	2	1	1	1	1	1	1	1	1	1	1	1	1
	MEM 34-8	4	3	1	1	1	1	1	10	1	2	1	1	1	1	1	1	1	1	1	1
	count live	34	34	34	34	34	34	34	34	34	34	34	34	34	34	34	34	34	34	34	33
	count success	25	29	31	34	34	34	34	34	34	34	34	34	34	34	34	34	34	34	34	33
	Percent of success	73.5294	85.2941	91.1765	100	100	100	100	100	100	100	100	100	100	100	100	100	100	100	100	100
	Mean time to success (s)	11.52	10.8621	6.22581	3.5	2.14706	2.05882	1.5	1.73529	1.02941	1.23529	1.11765	1.05882	1.11765	1	1.05882	1	1	1	1	1
	SD	8.18596	9.14457	6.15743	4.65312	2.60689	3.24683	1.74512	1.67529	0.171499	0.780785	0.685994	0.238833	0.409338	0	0.238833	0	0	0	0	0
CMV
	ID	P1	P2	P3	P4	P5	P6	P7	P8	P9	P10	P11	P12	P13	P14	P15	P16	P17	P18	P19	P20
	CMV 1-1	10	2	2	2	1	1	2	12	1	10
	CMV 1-2	27	2	1	2	3	2	1	2	24	FAIL	1	1	2	1	1	2	1	1	1	1
	CMV 1-3	6	6	16	6	FAIL
	CMV 1-4	17	8	2	6	1	3	FAIL	FAIL	FAIL	FAIL
	CMV 1-5	10	2	3	2	2	1	7	2	1	3	2	1	1	1	1	1	1	1	1	1
	CMV 1-6	14	16	2	5	6	1	1	2	FAIL	1	1	1	1	1	1	1	1	1	1	1
	CMV 1-7	8	8	3	1	FAIL	FAIL	FAIL
	CMV 9-1	25	3	2	1	1	18	FAIL	FAIL	FAIL	15	FAIL	1	3	1	1	1	1	1	1	1
	CMV 9-2	26	FAIL	1	2	1	FAIL	FAIL	FAIL	FAIL
	CMV 11-1	5	1	1	1	1	FAIL	FAIL	FAIL	FAIL	FAIL	6	FAIL	7	FAIL	FAIL	FAIL	FAIL	FAIL	FAIL	FAIL
	CMV 11-2	15	11	2	2	1	1	1	FAIL	FAIL	1	FAIL	FAIL	1	FAIL	FAIL	1	FAIL	FAIL	FAIL	FAIL
	CMV 11-3	FAIL	FAIL	9	1	3	2	FAIL	FAIL	FAIL	FAIL	FAIL
	CMV 11-4	15	2	2	1	2	FAIL	1	FAIL	20	FAIL	FAIL	6	23	4	1	1	1	1	1
	CMV 11-5	27	24	27	2	1	FAIL	FAIL	FAIL	FAIL	6	FAIL	20	FAIL
	CMV 11-6	FAIL	18	FAIL	FAIL	FAIL	FAIL	FAIL
	CMV 11-7	FAIL	21	2	16	1	1	2	FAIL	17	FAIL	FAIL	FAIL	FAIL	FAIL	FAIL	2	FAIL
	CMV 11-8	16	2	2	1	2	14	21	FAIL	FAIL	FAIL	FAIL	FAIL	FAIL
	CMV 11-9	22	5	12	1	2	1	10	FAIL	FAIL	FAIL	FAIL	FAIL
	CMV 11-10	FAIL	23	1	1	FAIL	FAIL	FAIL
	CMV 12-1	3	2	2	2	1	1	12	2	1	FAIL	7
	CMV 12-2	FAIL	FAIL	3	2	FAIL	FAIL	FAIL	FAIL	FAIL	FAIL
	CMV 12-3	FAIL	FAIL	2	1	FAIL	FAIL
	CMV 12-4	15	2	FAIL	1	FAIL	FAIL	FAIL
	CMV 12-5	28	16	17	1	1	FAIL	FAIL
	CMV 12-6	FAIL
	CMV 12-7	12	2	12	FAIL	1	FAIL	FAIL	FAIL
	CMV 12-8	5	2	3	1	2	FAIL	FAIL
	CMV 12-9	8	3	2	2	FAIL	FAIL	FAIL
	CMV 12-10	16	8	FAIL	FAIL	FAIL	FAIL
	CMV 12-11	15	2	6	1	3	FAIL	FAIL	FAIL	FAIL	FAIL	8	4	5	1	1	1	FAIL	FAIL	FAIL	FAIL
	CMV 31-1	3	4	1	2	1	FAIL	FAIL	FAIL	FAIL	FAIL	FAIL	1	7	1	1	1	1	1	1	1
	CMV 31-2	5	7	7	5	1	1	1	3	2	1	1	2	3
	CMV 31-3	3	5	2	1	1	1	1	1	1	1	1	2	1	1	1	1	1	1	1	1
	CMV 31-4	3	3	1	3	1	4	FAIL	FAIL	13	1	1
	CMV 31-5	2	3	1	1	2	1	1	1	6	1	1	1	1	1	1	1	1
	CMV 31-6	10	15	1	13	1	1	1	2	1	1	1	1	1	1	1	1	1	1	1	1
	CMV 31-7	4	3	1	2	1	1	FAIL	FAIL	1	1	1	1
	CMV 31-8	9	9	2	2	1	1	1	2
	CMV 31-9	FAIL	26	1	2	2	2	1	2	FAIL	FAIL	FAIL	FAIL	FAIL	FAIL	FAIL	FAIL
	CMV 31-10	3	3	2	1	1	1	7	1	1	1	1	1	4	1
	CMV 31-11	15	FAIL	6	3	3	1	1	1	1	1	1
	CMV 31-12	4	7	2	3	1	1	1	1	1	1	1	1	3	1	1	1	1	1	1	1
	CMV 31-13	7	FAIL	2	4	1	1	2	1	1	1	1	1	1	1	1	1	1	1	1	1
	CMV 33-1	19	14	15	1	1	25	FAIL	2	1	1	1	1	1	1	1	1	1
	CMV 33-2	6	19	15	2	2	FAIL	FAIL	1	FAIL
	CMV 33-3	2	3	1	1	1	FAIL	1	FAIL
	CMV 33-4	6	3	1	1	FAIL	1	1	1	1	1	1	1	1	1	1	1	1	1	1	1
	CMV 33-5	3	7	1	1	1	1	1	1	1	1	1	1
	CMV 33-6	4	2	7	1	1	1	1	1	1	1	1	1	1	1	1	1	1	1	1	1
	CMV 33-7	5	8	1	1	6	2	1	1	1	1	1	1	1	1	1	1	1	1	1	1
	CMV 33-8	12	1	1	1	1	1	FAIL	1	1	1	1	1	1	1	1	1	1	1	1	1
	CMV 33-9	8	3	1	2	1	FAIL	FAIL	1	1	1	1	1	1	1	1
	CMV 33-10	8	15	4	1	1	FAIL	1	1	1	1	1
	CMV 33-11	16	2	1	1	1	1	FAIL
	count live	54	53	53	53	53	52	50	42	39	37	34	29	26	23	22	21	20	17	17	16
	count success	46	47	50	50	43	31	26	24	24	24	24	23	22	19	18	19	16	14	14	13
	Percent of success	85.1852	88.6792	94.3396	94.3396	81.1321	59.6154	52	57.1429	61.5385	64.8649	70.5882	79.3103	84.6154	82.6087	81.8182	90.4762	80	82.3529	82.3529	81.25
	Mean time to success (s)	10.913	7.51064	4.28	2.38	1.60465	3.03226	3.11538	1.875	4.16667	2.25	1.79167	2.26087	3.18182	1.15789	1	1.10526	1	1	1	1
	SD	7.57137	6.9965	5.49597	2.82763	1.17796	5.54667	4.73563	2.23242	6.83766	3.41671	2.04257	4.04764	4.82687	0.688247	0	0.315302	0	0	0	0
CMV+DOX
	ID	P1	P2	P3	P4	P5	P6	P7	P8	P9	P10	P11	P12	P13	P14	P15	P16	P17	P18	P19	P20
	CMV 8-1	8	12	2	1	1	1	1	1	1	1	1	1	1	1	1	1	1	1	1	1
	CMV 8-2	FAIL	16	1	1	1	1	1	1	FAIL	FAIL	12	1	1	1	1	1	1	1	1	1
	CMV 8-3	26	3	2	14	2	2	2	1	2	1	1	1	1	1	1	1	1	1	1	1
	CMV 8-4	3	2	2	1	1	2	5	1	2	1	15	1	1	1	1	1	1	1	1	1
	CMV 8-5	8	2	2	FAIL	FAIL	FAIL	FAIL	FAIL	FAIL	1	18	8	1
	CMV 8-6	26	2	1	1	1	2	2	2	1	1	1	1	1	1	1	1	1	1	1	1
	CMV 8-7	FAIL	19	8	1	1	1	1	1	1	1	1	1	1	1	1	1	1	1	1	1
	CMV 8-8	6	2	1	2	1	1	1	1	2	8	FAIL	12	10	1	1	1	1	1	1	1
	CMV 30-1	2	FAIL	1	5	FAIL	1	1	FAIL	FAIL	22	4	1	1	1	1	1	1	1	1	1
	CMV 30-2	9	14	1	2	1	FAIL	1	FAIL	FAIL	16	1	1	1	1	1	1	1	1	1	1
	CMV 30-3	10	2	1	2	1	1	1	1	2
	CMV 30-4	FAIL	1	1	3	FAIL	FAIL	2	5	1	1	FAIL	1	2	1	1	1	1	1	1	1
	CMV 30-5	FAIL	1	1	1	FAIL	2	7	1	1	1	FAIL	24	1	1	1	1	1	1	1	1
	CMV 30-6	1	FAIL	3	1	FAIL	1	9	1	1	1	2	5	12	1	1	1	1	1	1	1
	CMV 32-1	29	1	1	1	1	1	1	1	1	1	1	1	1	1	1	1	1	1	1	1
	CMV 32-2	FAIL	1	1	1	1	1	1	1	1	1	1	1	1	1	1	1	1	1	1	1
	CMV 32-3	7	1	1	1	2	1	1	1	1	1	1	1	1	1	1	1	1	1	1	1
	CMV 32-4	27	6	1	2	1	2	1	1	1	1	1	1	1	1	1	1	1	1	1	1
	CMV 32-5	4	6	2	1	1	1	1	1	1	1	1	1	2	1	1	1	1	1	1	1
	CMV 32-6	23	5	2	1	1	1	1	1	1	1	1	1	1	1	1	1	1	1	1	1
	CMV 32-7	19	1	1	1	1	1	1	1	1	1	1	1	1	1	1	1	1	1	1	1
	CMV 32-8	25	1	1	1	1	1	1	1	1	1	1	1	1	1	1	1	1	1	1	1
	CMV 32-9	3	1	1	1	1	1	1	1	1	1	1	1	1	1	1	1	1	4	1	1
	CMV 32-10	FAIL	14	20	1	1	22	FAIL	FAIL
	CMV 35-1	3	2	2	2	1	1	1	1	1	1	1	1	1	1	1	1	1	1	1	1
	CMV 35-2	FAIL	FAIL	3	2	FAIL	1	1	1	1	1	1	1	1	1	1	1	1	1	1	1
	CMV 35-3	FAIL	FAIL	2	1	FAIL	1	1	1	1	1	1	1	1	1	1	1	1	1	1	1
	CMV 35-4	15	2	FAIL	1	FAIL	FAIL	10	1	1	1	1	1	1	1	1	1	1	1	1	1
	CMV 35-5	28	16	17	1	1	1	1	1	1	1	1	1	1	1	1	1	1	1	1	1
	CMV 35-6	FAIL		8	1	1	1	1	1	1	1	1	1	1	1	1	1	1	1	1	1
	CMV 35-7	12	2	12	FAIL	1	1	1	1	1	1	1	1	3	1	1	1	1	1	1	1
	CMV 35-8	5	2	3	1	2	FAIL	25	9	FAIL	2	FAIL	1
	CMV 35-9	8	3	2	2	FAIL	1	1	FAIL	1	FAIL	1	1	2	1	1	1	1	1	1	1
	CMV 35-10	16	8	FAIL	FAIL	FAIL	1	1	1	1	1	1	1	2	1	1	1	1	1	1	1
	CMV 35-11	15	2	6	1	3	FAIL	FAIL	FAIL	FAIL	FAIL	FAIL	1	1	1	1	1	1	1	1	1
	CMV 35-12	12	4	10	10	10	FAIL	FAIL	FAIL	FAIL
	count live	36	35	36	36	36	36	36	36	35	33	33	33	32	31	31	31	31	31	31	31
	count success	27	31	34	33	26	29	32	29	28	30	28	33	32	31	31	31	31	31	31	31
	Percent of success	75	88.5714	94.4444	91.6667	72.2222	80.5556	88.8889	80.5556	80	90.9091	84.8485	100	100	100	100	100	100	100	100	100
	Mean time to success (s)	12.963	4.96774	3.61765	2.06061	1.53846	1.89655	2.6875	1.44828	1.14286	2.46667	2.64286	2.36364	1.8125	1	1	1	1	1.09677	1	1
	SD	9.21738	5.43743	4.70341	2.73792	1.79401	3.88536	4.70029	1.63851	0.356348	4.73966	4.47391	4.51953	2.46835	0	0	0	0	0.538816	0	0
CMV+LipoPBS
	ID	P1	P2	P3	P4	P5	P6	P7	P8	P9	P10	P11	P12	P13	P14	P15	P16	P17	P18	P19	P20
	CMV 17-1	N/A	N/A	N/A	FAIL	FAIL
	CMV 17-2	N/A	N/A	N/A	FAIL	FAIL	FAIL
	CMV 17-3	N/A	N/A	N/A	1	1	1	1	1	1	1	1	1	1	1	1	1	1	1	1	1
	CMV 17-4	N/A	N/A	N/A	3	FAIL	FAIL
	CMV 17-5	N/A	N/A	N/A	FAIL
	CMV 101-1	2	26	2	1	3	12	FAIL	FAIL	FAIL	FAIL	FAIL	FAIL
	CMV 101-2	FAIL	23	4	2	FAIL	FAIL	FAIL	FAIL	FAIL
	CMV 101-3	12	2	2	2	2	1	1	1	1	2	1	1	1	1	1	1	N/A	N/A	N/A	N/A
	CMV 101-4	6	8	11	2	FAIL	3	FAIL	FAIL	FAIL	FAIL
	CMV 101-5	2	4	2	1	3	FAIL	FAIL	FAIL	FAIL
	CMV 101-6	5	28	18	2	1	FAIL	FAIL	FAIL	FAIL	FAIL	FAIL
	CMV 101-7	10	11	13	2	3	8	FAIL
	CMV 101-8	5	5	6	1	2	5	3	FAIL	FAIL
	CMV 101-9	22	25	2	2	6	FAIL	1
	CMV 104-1	N/A	N/A	N/A	2	1	1	1	1	2	8	FAIL
	CMV 104-2	N/A	N/A	N/A	1	1	1	1	3	1	FAIL	10	1	1	1	1	1	N/A	N/A	N/A	N/A
	CMV 104-3	N/A	N/A	N/A	1	1	FAIL	FAIL	FAIL	FAIL
	CMV 104-4	N/A	N/A	N/A	1	FAIL	FAIL	24	FAIL	FAIL
	CMV 104-5	N/A	N/A	N/A	FAIL	FAIL	FAIL	FAIL	FAIL	FAIL
	CMV 104-6	N/A	N/A	N/A	5	FAIL	FAIL	FAIL	FAIL	FAIL
	CMV 104-7	N/A	N/A	N/A	6	1	1	1	5
	CMV 104-8	N/A	N/A	N/A	15	1	FAIL	23	FAIL	FAIL
	CMV 104-9	N/A	N/A	N/A	3	1	1	FAIL	FAIL	FAIL	FAIL
	CMV 109-1	22	2	10	1	FAIL	FAIL
	CMV 109-2	4	6	2	2	1	FAIL	18	1	FAIL
	CMV 109-3	FAIL	1	23	1	1	FAIL	FAIL	FAIL	FAIL	FAIL	FAIL	FAIL
	CMV 109-4	15	1	1	3	18	FAIL	FAIL	FAIL	FAIL	FAIL
	CMV 109-5	24	2	3	FAIL	1	FAIL	FAIL
	CMV 109-6	4	11	2	1	1	FAIL	FAIL	1	4
	CMV 109-7	5	1	3	2	FAIL	FAIL	FAIL
	CMV 109-8	16	14	7	2	1	10	9	3	FAIL	FAIL	FAIL	FAIL	FAIL	FAIL	6	FAIL	N/A	N/A	N/A	N/A
	CMV 109-9	2	8	1	2	1	1	FAIL	3	4	FAIL
	CMV 109-10	2	1	2	FAIL	FAIL	FAIL	FAIL
	count live	19	19	19	33	32	31	28	23	22	12	8	6	4	4	4	4	1	1	1	1
	count success	17	19	19	27	21	12	11	9	6	3	3	3	3	3	4	3	1	1	1	1
	Percent of success	89.4737	100	100	81.8182	65.625	38.7097	39.2857	39.1304	27.2727	25	37.5	50	75	75	100	75	100	100	100	100
	Mean time to success (s)	9.29412	9.42105	6	2.48148	2.42857	3.75	7.54545	2.11111	2.16667	3.66667	4	1	1	1	2.25	1	1	1	1	1
	SD	7.74407	9.38862	6.27163	2.77863	3.77586	4.04801	9.48012	1.45297	1.47196	3.78594	5.19615	0	0	0	2.5	0	#DIV/0!	#DIV/0!	#DIV/0!	#DIV/0!
CMV+LipoCLO
	ID	P1	P2	P3	P4	P5	P6	P7	P8	P9	P10	P11	P12	P13	P14	P15	P16	P17	P18	P19	P20
	CMV 18-1	N/A	N/A	N/A	2	1	1	1	1	2	1	1	1	1	1	1	1	1	1	1	1
	CMV 18-2	N/A	N/A	N/A	2	2	2	1	1	1	1	2	6	6	FAIL	4
	CMV 18-3	N/A	N/A	N/A	2	2	1	1	1	2	1	1	1	1	1	1	1	1	1	1	1
	CMV 18-4	N/A	N/A	N/A	1	1	2	1	1	1	1	1	1	1	1	1	1	1	1	1	1
	CMV 18-5	N/A	N/A	N/A	8	10	2	1	1	1
	CMV 18-6	N/A	N/A	N/A	2	2	1	1	2	1	1	1	1	1	1	1	1	1	1	1	1
	CMV 18-7	N/A	N/A	N/A	2	1	1	1	1	1	1	1	1	1	1	1	1	1	1	1	1
	CMV 18-8	N/A	N/A	N/A	3	1	2	1	1	2	1	1	1	1	1	1	1	1	1	1	1
	CMV 18-9	N/A	N/A	N/A	1	1	1	1	1	1	1	1	1	1	1	1	1	1	1	1	1
	CMV 18-10	N/A	N/A	N/A	3	1	1	1	1	1	1	1	1	1	1	1	1	1	1	1	1
	CMV 18-11	N/A	N/A	N/A	1	1	1	1	1	1	1	1	1	1	1	1	1	1	1	1	1
	CMV 18-12	N/A	N/A	N/A	1	1	1	1	1	1	1	1	1	1	1	1	1	1	1	1	1
	CMV 18-13	N/A	N/A	N/A	1	2	1	3	1	1	1	1	1	1	1	1	1	1	1	1	1
	CMV 100-1	8	2	1	1	6	1	1	1	1	1	1	1	1	1	1	1	N/A	N/A	N/A	N/A
	CMV 100-2	FAIL	5	6	4	1	2	1	1	1	1	1	1	1	1	1	1	N/A	N/A	N/A	N/A
	CMV 100-3	FAIL	2	2	20	2	1	1	1	2	1	1	1	1	1	1	1	N/A	N/A	N/A	N/A
	CMV 100-4	FAIL	2	6	1	FAIL	FAIL	FAIL	FAIL	FAIL	FAIL	FAIL
	CMV 100-5	3	2	5	2	3	2	FAIL	FAIL	FAIL
	CMV 100-6	19	6	1	2	2	2	1	2	1	1	1	1	1	1	1	1	N/A	N/A	N/A	N/A
	CMV 100-7	16	2	FAIL	FAIL
	CMV 100-8	6	2	5	FAIL
	CMV 100-9	17	1	1	FAIL	FAIL	FAIL
	CMV 100-10	3	3	22	2	2	4	1	1	1	1	1	1	1	1	1	1	N/A	N/A	N/A	N/A
	count live	10	10	10	23	21	21	20	20	20	18	18	17	17	17	17	16	11	11	11	11
	count success	7	10	9	20	19	19	18	18	18	17	17	17	17	16	17	16	11	11	11	11
	Percent of success	70	100	90	86.9565	90.4762	90.4762	90	90	90	94.4444	94.4444	100	100	94.1176	100	100	100	100	100	100
	Mean time to success (s)	10.2857	2.7	5.44444	3.05	2.21053	1.52632	1.11111	1.11111	1.22222	1	1.05882	1.29412	1.29412	1	1.17647	1	1	1	1	1
	SD	6.873	1.56702	6.57858	4.2978	2.22558	0.772328	0.471405	0.323381	0.427793	0	0.242536	1.21268	1.21268	0	0.727607	0	0	0	0	0

## Sheet: Cliff Aversion
MEM
	ID	P4	P5	P6	P7	P8	P9	P10	P11	P12	P13	P14	P15	P16	P17	P18	P19	P20
	MEM 2-1	6	2	26	16	7	4	5	4	2	1	1	1	1	1	1	1	1
	MEM 2-2	FAIL	FAIL	20	5	3	2	3	3	1	1	1	1	1	1	1	1	1
	MEM 2-3	14	11	3	4	3	2	2	3	2	2	1	2	1	1	1	1	1
	MEM 2-4	20	4	4	3	12	1	5	2	2	1	1	1	1	2	1	1	1
	MEM 2-5	12	7	7	4	5	4	2	3	2	1	1	1	1	1	1	1	1
	MEM 2-6	6	4	15	5	5	8	5	6	2	2	1	1	1	1	2	1	1
	MEM 2-7	15	4	4	6	10	4	2	2	4	3	1	3	1	1	1	1	1
	MEM 2-8	10	4	3	2	3	2	2	5	1	1	1	1	1	1	1	1	1
	MEM 2-9	FAIL	10	27	7	5	4	2	2	3	2	1	2	1	1	1	1
	MEM 2-10	15	9	9	4	2	1	3	1	2	2	1	1	1	2	1	1	1
	MEM 2-11	16	4	11	3	20	1	3	2	2	1	1	1	1	1	1	1	1
	MEM 7-1	FAIL	8	5	5	7	2	2	3	3	1	1	2	1	1	1	1	1
	MEM 7-2	6	15	8	6	4	2	4	1	3	1	1	1	1	2	2	1	1
	MEM 7-3	7	33	8	8	5	4	5	3	4	2	1	1	1	1	1	1	1
	MEM 7-4	5	7	9	5	9	3	4	3	1	1	1	2	1	1	1	1	1
	MEM 7-5	FAIL	13	FAIL	FAIL	3	14	2	5	3	4	1	1	1	2	2	1	1
	MEM 10-1	16	8	7	5	5	4	6	3	3	2	1	1	1	1	1	1	1
	MEM 10-2	13	9	3	5	5	6	4	2	3	2	1	1	1	1	1	1	1
	MEM 10-3	12	9	2	6	3	8	3	3	1	2	1	1	1	1	1	1	1
	MEM 10-4	15	11	14	FAIL	2	2	2	1	1	2	1	2	1	1	1	1	1
	MEM 10-5	8	23	4	23	4	2	4	1	2	3	1	1	1	1	1	1	1
	MEM 10-6	9	8	FAIL	7	10	2	3	5	3	1	1	1	1	1	1	1	1
	MEM 10-7	FAIL	19	20	FAIL	6	4	3	3	2	3	2	1	1	1	1	1	1
	MEM 10-8	14	12	4	4	23	2	2	1	2	2	2	1	1	1	1	1	1
	MEM 10-9	10	16	2	5	4	2	5	1	3	2	1	1	1	1	1	1	1
	MEM 10-10	15	14	7	8	2	1	1	1	3	1	1	1	2	1	1	1	1
	MEM 34-1	FAIL	FAIL	5	21	2	3	3	1	1	1	1	1	1	1	1	1	1
	MEM 34-2	FAIL	2	16	7	2	9	13	2	2	1	1	1	1	1	1	1	1
	MEM 34-3	FAIL	13	6	FAIL	3	4	7	1	3	1	1	1	1	1	1	1	1
	MEM 34-4	FAIL	FAIL	13	4	2	6	4	3	2	1	1	1	1	1	1	1	1
	MEM 34-5	FAIL	11	7	7	5	4	7	2	3	1	1	1	1	1	1	1	1
	MEM 34-6	FAIL	5	FAIL	5	2	5	3	1	2	1	1	1	1	1	1	1	1
	MEM 34-7	FAIL	FAIL	5	20	2	5	2	2	5	1	1	1	1	1	1	1	1
	MEM 34-8	FAIL	29	21	FAIL	10	7	8	1	2	1	1	1	1	1	1	1	1
	count live	34	34	34	34	34	34	34	34	34	34	34	34	34	34	34	34	33
	count success	21	30	31	29	34	34	34	34	34	34	34	34	34	34	34	34	33
	Percent of success	61.7647	88.2353	91.1765	85.2941	100	100	100	100	100	100	100	100	100	100	100	100	100
	Mean time to success (s)	11.619	10.8	9.51613	7.24138	5.73529	3.94118	3.85294	2.41176	2.35294	1.58824	1.05882	1.20588	1.02941	1.11765	1.08824	1	1
	SD	4.20091	7.40177	7.07517	5.47498	4.85741	2.7737	2.33721	1.37329	0.949716	0.783065	0.238833	0.478597	0.171499	0.327035	0.287902	0	0
CMV
	ID	P4	P5	P6	P7	P8	P9	P10	P11	P12	P13	P14	P15	P16	P17	P18	P19	P20
	CMV 1-1	FAIL	FAIL	FAIL	FAIL	FAIL	FAIL	2
	CMV 1-2	FAIL	13	FAIL	6	FAIL	24	FAIL	22	FAIL	FAIL	FAIL	FAIL	FAIL	FAIL	FAIL	FAIL	FAIL
	CMV 1-3	FAIL	FAIL
	CMV 1-4	FAIL	FAIL	FAIL	FAIL	FAIL	FAIL	FAIL
	CMV 1-5	13	FAIL	5	6	8	4	2	2	3	1	1	1	1	1	1	1	1
	CMV 1-6	FAIL	FAIL	FAIL	FAIL	FAIL	FAIL	FAIL	FAIL	FAIL	FAIL	FAIL	FAIL	2	FAIL	1	28	1
	CMV 1-7	FAIL	FAIL	FAIL	FAIL
	CMV 9-1	6	FAIL	FAIL	FAIL	FAIL	FAIL	FAIL	FAIL	2	FAIL	6	FAIL	2	3	1	1	1
	CMV 9-2	FAIL	16	10	FAIL	FAIL	FAIL
	CMV 11-1	FAIL	FAIL	FAIL	FAIL	FAIL	FAIL	FAIL	FAIL	FAIL	12	FAIL	FAIL	FAIL	FAIL	FAIL	FAIL	FAIL
	CMV 11-2	FAIL	FAIL	FAIL	FAIL	FAIL	FAIL	13	FAIL	FAIL	20	FAIL	FAIL	FAIL	FAIL	FAIL	FAIL	FAIL
	CMV 11-3	FAIL	FAIL	FAIL	FAIL	FAIL	FAIL	FAIL	FAIL
	CMV 11-4	FAIL	FAIL	FAIL	22	FAIL	FAIL	21	FAIL	12	4	4	1	3	FAIL	FAIL	FAIL
	CMV 11-5	16	FAIL	FAIL	FAIL	FAIL	FAIL	FAIL	FAIL	FAIL	FAIL
	CMV 11-6	FAIL	FAIL	FAIL	FAIL
	CMV 11-7	FAIL	FAIL	FAIL	19	FAIL	FAIL	FAIL	FAIL	FAIL	FAIL	FAIL	FAIL	FAIL	FAIL
	CMV 11-8	14	26	FAIL	15	FAIL	FAIL	FAIL	FAIL	FAIL	FAIL
	CMV 11-9	FAIL	FAIL	FAIL	FAIL	FAIL	FAIL	20	FAIL	FAIL
	CMV 11-10	FAIL	FAIL	FAIL	FAIL
	CMV 12-1	16	10	9	16	FAIL	3	5	FAIL
	CMV 12-2	FAIL	FAIL	FAIL	FAIL	FAIL	FAIL	FAIL
	CMV 12-3	6	FAIL	FAIL
	CMV 12-4	25	FAIL	FAIL	FAIL
	CMV 12-5	FAIL	FAIL	FAIL	FAIL
	CMV 12-6
	CMV 12-7	FAIL	FAIL	FAIL	FAIL	FAIL
	CMV 12-8	12	FAIL	FAIL	FAIL
	CMV 12-9	FAIL	FAIL	FAIL	FAIL
	CMV 12-10	FAIL	FAIL	FAIL
	CMV 12-11	FAIL	2	FAIL	FAIL	FAIL	FAIL	FAIL	FAIL	FAIL	FAIL	FAIL	FAIL	FAIL	FAIL	FAIL	FAIL	FAIL
	CMV 31-1	24	FAIL	FAIL	FAIL	FAIL	FAIL	FAIL	FAIL	FAIL	FAIL	FAIL	FAIL	FAIL	FAIL	FAIL	FAIL	FAIL
	CMV 31-2	FAIL	7	3	FAIL	FAIL	FAIL	FAIL	FAIL	7	3
	CMV 31-3	FAIL	FAIL	FAIL	FAIL	FAIL	4	1	1	2	1	FAIL	FAIL	FAIL	FAIL	FAIL	FAIL	FAIL
	CMV 31-4	FAIL	FAIL	FAIL	FAIL	FAIL	FAIL	FAIL	FAIL
	CMV 31-5	FAIL	3	5	FAIL	21	FAIL	FAIL	FAIL	2	1	1	1	1	1
	CMV 31-6	FAIL	FAIL	FAIL	FAIL	FAIL	FAIL	FAIL	FAIL	1	2	1	1	1	1	1	1	1
	CMV 31-7	17	5	20	FAIL	FAIL	FAIL	FAIL	FAIL	FAIL
	CMV 31-8	17	FAIL	FAIL	FAIL	4
	CMV 31-9	FAIL	FAIL	FAIL	10	FAIL	FAIL	FAIL	FAIL	FAIL	FAIL	FAIL	FAIL	FAIL
	CMV 31-10	FAIL	FAIL	8	14	3	1	1	1	FAIL	10	1
	CMV 31-11	FAIL	23	FAIL	FAIL	7	28	FAIL	FAIL
	CMV 31-12	FAIL	FAIL	14	FAIL	5	3	1	1	1	3	FAIL	FAIL	FAIL	FAIL	FAIL	FAIL	FAIL
	CMV 31-13	FAIL	FAIL	FAIL	FAIL	3	3	1	1	3	1	1	1	1	1	1	1	1
	CMV 33-1	FAIL	FAIL	FAIL	FAIL	2	1	1	1	1	1	1	1	1	FAIL
	CMV 33-2	FAIL	FAIL	FAIL	FAIL	FAIL	FAIL
	CMV 33-3	FAIL	FAIL	FAIL	FAIL	FAIL
	CMV 33-4	FAIL	FAIL	16	FAIL	1	1	1	1	1	1	1	1	1	1	1	1	1
	CMV 33-5	FAIL	FAIL	FAIL	FAIL	1	FAIL	FAIL	FAIL	FAIL
	CMV 33-6	FAIL	FAIL	29	1	1	1	1	1	FAIL	FAIL	FAIL	FAIL	FAIL	FAIL	FAIL	FAIL	FAIL
	CMV 33-7	FAIL	FAIL	8	1	1	1	1	1	1	1	1	1	1	1	1	1	1
	CMV 33-8	FAIL	FAIL	5	FAIL	1	1	1	1	1	1	1	1	1	1	1	1	1
	CMV 33-9	10	5	FAIL	FAIL	1	1	1	1	FAIL	1	FAIL	FAIL
	CMV 33-10	FAIL	23	FAIL	FAIL	FAIL	FAIL	FAIL	FAIL
	CMV 33-11	4	5	FAIL	FAIL
	count live	53	53	52	50	42	39	37	34	29	26	23	22	21	20	17	17	16
	count success	13	12	12	10	14	14	16	12	13	16	11	9	11	8	8	8	8
	Percent of success	24.5283	22.6415	23.0769	20	33.3333	35.8974	43.2432	35.2941	44.8276	61.5385	47.8261	40.9091	52.381	40	47.0588	47.0588	50
	Mean time to success (s)	13.8462	11.5	11	11	4.21429	5.42857	4.5625	2.83333	2.84615	3.9375	1.72727	1	1.36364	1.25	1	4.375	1
	SD	6.42711	8.57586	7.59186	7.34847	5.36626	8.82927	6.9279	6.04278	3.21056	5.43407	1.67874	0	0.6742	0.707107	0	9.54594	0
CMV+DOX
	ID	P4	P5	P6	P7	P8	P9	P10	P11	P12	P13	P14	P15	P16	P17	P18	P19	P20
	CMV 8-1	FAIL	FAIL	4	11	5	3	1	10	6	2	1	2	1	1	1	2	1
	CMV 8-2	FAIL	13	15	5	14	FAIL	FAIL	3	11	1	1	1	1	2	1	1	1
	CMV 8-3	20	13	10	5	2	6	11	2	2	2	1	1	1	1	1	1	1
	CMV 8-4	20	15	FAIL	13	FAIL	FAIL	FAIL	3	6	FAIL	1	1	1	2	1	1	2
	CMV 8-5	FAIL	FAIL	FAIL	FAIL	FAIL	FAIL	FAIL	FAIL	FAIL	FAIL
	CMV 8-6	FAIL	11	9	7	6	3	1	2	2	4	3	1	1	2	1	1	1
	CMV 8-7	10	9	5	5	FAIL	5	2	2	3	1	1	1	1	2	1	1	1
	CMV 8-8	FAIL	FAIL	7	8	1	FAIL	19	FAIL	FAIL	10	2	3	1	2	1	1	1
	CMV 30-1	FAIL	FAIL	FAIL	FAIL	FAIL	6	2	2	9	5	1	1	1	1	1	1	1
	CMV 30-2	17	FAIL	FAIL	FAIL	FAIL	FAIL	FAIL	6	2	2	1	1	1	1	1	1	1
	CMV 30-3	6	FAIL	6	5	FAIL	FAIL
	CMV 30-4	8	FAIL	FAIL	FAIL	FAIL	5	FAIL	FAIL	5	1	FAIL	1	1	1	1	1	1
	CMV 30-5	FAIL	FAIL	FAIL	FAIL	FAIL	4	2	FAIL	FAIL	FAIL	1	1	1	1	1	1	1
	CMV 30-6	FAIL	FAIL	FAIL	FAIL	FAIL	6	3	9	2	1	1	1	1	1	1	1	1
	CMV 32-1	17	3	19	1	1	1	1	1	1	1	1	1	1	1	1	1	1
	CMV 32-2	FAIL	16	6	4	4	1	1	1	1	1	1	1	1	1	1	1	1
	CMV 32-3	9	FAIL	3	2	2	1	1	1	1	1	1	1	1	1	1	1	1
	CMV 32-4	FAIL	FAIL	8	1	1	1	1	1	1	1	1	1	1	1	1	1	1
	CMV 32-5	FAIL	5	26	FAIL	FAIL	FAIL	FAIL	FAIL	1	1	1	1	1	1	1	1	1
	CMV 32-6	FAIL	5	FAIL	FAIL	FAIL	FAIL	1	1	1	1	1	1	1	1	1	1	1
	CMV 32-7	FAIL	10	16	5	5	1	1	1	1	1	1	1	1	1	1	1	1
	CMV 32-8	12	11	8	1	1	1	1	1	1	1	1	1	1	1	1	1	1
	CMV 32-9	8	2	3	1	1	1	1	1	1	1	1	1	1	1	1	1	1
	CMV 32-10	FAIL	7	FAIL	FAIL	FAIL
	CMV 35-1	16	10	8	3	2	2	2	1	1	1	1	1	1	1	1	1	1
	CMV 35-2	FAIL	FAIL	FAIL	4	2	3	2	2	2	1	1	1	1	1	1	1	1
	CMV 35-3	6	FAIL	4	5	4	5	3	3	2	2	1	2	1	1	1	1	1
	CMV 35-4	25	FAIL	FAIL	FAIL	5	FAIL	3	1	1	1	1	1	1	1	1	1	1
	CMV 35-5	FAIL	FAIL	3	5	9	3	2	2	2	1	1	1	1	1	1	1	1
	CMV 35-6	FAIL	FAIL	10	5	2	2	3	2	1	2	1	1	1	1	1	1	1
	CMV 35-7	FAIL	FAIL	28	2	4	2	1	2	2	3	1	3	1	1	1	1	1
	CMV 35-8	12	FAIL	FAIL	FAIL	FAIL	FAIL	6	FAIL	5
	CMV 35-9	FAIL	FAIL	FAIL	FAIL	FAIL	FAIL	FAIL	16	1	2	1	1	1	1	1	1	1
	CMV 35-10	FAIL	FAIL	2	5	3	3	4	2	2	2	1	2	1	1	1	1	1
	CMV 35-11	FAIL	2	6	FAIL	FAIL	FAIL	FAIL	FAIL	FAIL	FAIL	FAIL	FAIL	1	1	1	1	1
	CMV 35-12	FAIL	FAIL	FAIL	FAIL	FAIL	FAIL
	count live	36	36	36	36	36	35	33	33	33	32	31	31	31	31	31	31	31
	count success	14	15	22	22	20	22	25	26	29	28	29	30	31	31	31	31	31
	Percent of success	38.8889	41.6667	61.1111	61.1111	55.5556	62.8571	75.7576	78.7879	87.8788	87.5	93.5484	96.7742	100	100	100	100	100
	Mean time to success (s)	13.2857	8.8	9.36364	4.68182	3.7	2.95455	3	3	2.62069	1.89286	1.10345	1.23333	1	1.16129	1	1.03226	1.03226
	SD	5.92814	4.60124	7.2081	3.07658	3.21346	1.83815	3.97911	3.5327	2.5553	1.8726	0.409253	0.568321	0	0.373878	0	0.179605	0.179605
CMV+LipoPBS
	ID	P4	P5	P6	P7	P8	P9	P10	P11	P12	P13	P14	P15	P16	P17	P18	P19	P20
	CMV 17-1	FAIL	FAIL
	CMV 17-2	FAIL	FAIL	FAIL
	CMV 17-3	21	4	3	3	5	3	3	2	2	1	1	1	1	1	2	1	1
	CMV 17-4	FAIL	FAIL	FAIL
	CMV 17-5	FAIL
	CMV 101-1	FAIL	FAIL	FAIL	FAIL	FAIL	FAIL	FAIL	FAIL	FAIL
	CMV 101-2	FAIL	FAIL	FAIL	FAIL	FAIL	FAIL
	CMV 101-3	6	FAIL	25	8	3	1	4	7	3	3	2	1	1	N/A	N/A	N/A	N/A
	CMV 101-4	20	FAIL	FAIL	FAIL	FAIL	FAIL	FAIL
	CMV 101-5	20	FAIL	FAIL	FAIL	FAIL	FAIL
	CMV 101-6	21	29	FAIL	FAIL	FAIL	FAIL	FAIL	FAIL
	CMV 101-7	FAIL	5	FAIL	FAIL
	CMV 101-8	13	FAIL	FAIL	FAIL	FAIL	FAIL
	CMV 101-9	FAIL	FAIL	FAIL	FAIL
	CMV 104-1	FAIL	FAIL	10	7	FAIL	FAIL	FAIL	FAIL
	CMV 104-2	28	FAIL	2	2	7	27	10	5	7	3	1	1	1	N/A	N/A	N/A	N/A
	CMV 104-3	FAIL	6	FAIL	FAIL	FAIL	FAIL
	CMV 104-4	FAIL	FAIL	FAIL	FAIL	FAIL	FAIL
	CMV 104-5	FAIL	FAIL	FAIL	FAIL	FAIL	FAIL
	CMV 104-6	FAIL	FAIL	FAIL	FAIL	FAIL	FAIL
	CMV 104-7	10	29	FAIL	FAIL	5
	CMV 104-8	FAIL	15	FAIL	FAIL	FAIL	FAIL
	CMV 104-9	FAIL	FAIL	8	FAIL	FAIL	FAIL	FAIL
	CMV 109-1	FAIL	FAIL	FAIL
	CMV 109-2	FAIL	FAIL	FAIL	FAIL	9	FAIL
	CMV 109-3	FAIL	FAIL	FAIL	FAIL	FAIL	FAIL	FAIL	FAIL	FAIL
	CMV 109-4	FAIL	FAIL	FAIL	FAIL	FAIL	FAIL	FAIL
	CMV 109-5	FAIL	FAIL	FAIL	FAIL
	CMV 109-6	27	FAIL	FAIL	FAIL	FAIL	FAIL
	CMV 109-7	FAIL	FAIL	FAIL	FAIL
	CMV 109-8	FAIL	3	FAIL	FAIL	FAIL	FAIL	FAIL	FAIL	FAIL	FAIL	FAIL	FAIL	FAIL	N/A	N/A	N/A	N/A
	CMV 109-9	21	FAIL	3	FAIL	FAIL	FAIL	FAIL
	CMV 109-10	FAIL	FAIL	FAIL	FAIL
	count live	33	32	31	28	23	22	12	8	6	4	4	4	4	1	1	1	1
	count success	10	7	6	4	5	3	3	3	3	3	3	3	3	1	1	1	1
	Percent of success	30.303	21.875	19.3548	14.2857	21.7391	13.6364	25	37.5	50	75	75	75	75	100	100	100	100
	Mean time to success (s)	18.7	13	8.5	5	5.8	10.3333	5.66667	4.66667	4	2.33333	1.33333	1	1	1	2	1	1
	SD	7.02456	11.619	8.68907	2.94392	2.28035	14.4684	3.78594	2.51661	2.64575	1.1547	0.57735	0	0	#DIV/0!	#DIV/0!	#DIV/0!	#DIV/0!
CMV+LipoCLO
	ID	P4	P5	P6	P7	P8	P9	P10	P11	P12	P13	P14	P15	P16	P17	P18	P19	P20
	CMV 18-1	FAIL	FAIL	FAIL	1	14	6	4	4	3	2	1	1	2	1	1	1	1
	CMV 18-2	24	24	6	13	4	6	2	22	3	FAIL	FAIL	FAIL
	CMV 18-3	FAIL	FAIL	FAIL	3	4	2	2	4	2	1	1	1	2	1	1	1	1
	CMV 18-4	FAIL	FAIL	5	5	12	2	2	2	1	1	1	1	1	1	1	1	1
	CMV 18-5	9	9	FAIL	6	18	3
	CMV 18-6	16	16	FAIL	3	5	2	2	2	2	1	2	1	2	1	1	1	1
	CMV 18-7	14	14	3	2	4	1	3	2	2	1	1	1	1	1	1	1	1
	CMV 18-8	FAIL	FAIL	FAIL	2	10	2	2	3	1	1	1	1	1	1	2	1	1
	CMV 18-9	FAIL	FAIL	19	11	12	3	2	3	3	2	1	1	1	1	1	1	1
	CMV 18-10	FAIL	FAIL	2	8	6	1	2	3	3	1	1	1	1	1	1	1	1
	CMV 18-11	FAIL	FAIL	FAIL	10	8	9	6	5	2	2	1	1	2	1	1	1	1
	CMV 18-12	FAIL	FAIL	6	15	7	2	3	3	2	2	1	1	1	1	1	1	1
	CMV 18-13	FAIL	FAIL	FAIL	5	5	7	2	4	4	3	1	1	2	1	1	1	1
	CMV 100-1	15	FAIL	FAIL	28	15	2	2	2	2	1	1	1	1	N/A	N/A	N/A	N/A
	CMV 100-2	19	18	15	4	5	1	2	3	2	2	1	1	1	N/A	N/A	N/A	N/A
	CMV 100-3	FAIL	3	FAIL	4	4	6	1	2	1	1	1	1	1	N/A	N/A	N/A	N/A
	CMV 100-4	FAIL	FAIL	FAIL	FAIL	FAIL	FAIL	FAIL	FAIL
	CMV 100-5	5	20	FAIL	FAIL	FAIL	FAIL
	CMV 100-6	FAIL	4	6	6	1	3	1	1	1	1	1	1	1	N/A	N/A	N/A	N/A
	CMV 100-7	FAIL
	CMV 100-8	FAIL
	CMV 100-9	FAIL	FAIL	FAIL
	CMV 100-10	8	3	25	7	3	1	1	1	2	1	1	1	1	N/A	N/A	N/A	N/A
	count live	23	21	21	20	20	20	18	18	17	17	17	17	16	11	11	11	11
	count success	8	9	9	18	18	18	17	17	17	16	16	16	16	11	11	11	11
	Percent of success	34.7826	42.8571	42.8571	90	90	90	94.4444	94.4444	100	94.1176	94.1176	94.1176	100	100	100	100	100
	Mean time to success (s)	13.75	12.3333	9.66667	7.38889	7.61111	3.27778	2.29412	3.88235	2.11765	1.4375	1.0625	1	1.3125	1	1.09091	1	1
	SD	6.22782	7.88987	8.03119	6.46383	4.77911	2.42064	1.21268	4.7943	0.857493	0.629153	0.25	0	0.478714	0	0.301511	0	0

## Sheet: Hindlimb Paralysis
MEM
	ID	P1	P2	P3	P4	P5	P6	P7	P8	P9	P10	P11	P12	P13	P14	P15	P16	P17	P18	P19	P20
	MEM 2-1	0	0	0	0	0	0	0	0	0	0	0	0	0	0	0	0	0	0	0	0
	MEM 2-2	0	0	0	0	0	0	0	0	0	0	0	0	0	0	0	0	0	0	0	0
	MEM 2-3	0	0	0	0	0	0	0	0	0	0	0	0	0	0	0	0	0	0	0	0
	MEM 2-4	0	0	0	0	0	0	0	0	0	0	0	0	0	0	0	0	0	0	0	0
	MEM 2-5	0	0	0	0	0	0	0	0	0	0	0	0	0	0	0	0	0	0	0	0
	MEM 2-6	0	0	0	0	0	0	0	0	0	0	0	0	0	0	0	0	0	0	0	0
	MEM 2-7	0	0	0	0	0	0	0	0	0	0	0	0	0	0	0	0	0	0	0	0
	MEM 2-8	0	0	0	0	0	0	0	0	0	0	0	0	0	0	0	0	0	0	0	0
	MEM 2-9	0	0	0	0	0	0	0	0	0	0	0	0	0	0	0	0	0	0	0
	MEM 2-10	0	0	0	0	0	0	0	0	0	0	0	0	0	0	0	0	0	0	0	0
	MEM 2-11	0	0	0	0	0	0	0	0	0	0	0	0	0	0	0	0	0	0	0	0
	MEM 7-1	0	0	0	0	0	0	0	0	0	0	0	0	0	0	0	0	0	0	0	0
	MEM 7-2	0	0	0	0	0	0	0	0	0	0	0	0	0	0	0	0	0	0	0	0
	MEM 7-3	0	0	0	0	0	0	0	0	0	0	0	0	0	0	0	0	0	0	0	0
	MEM 7-4	0	0	0	0	0	0	0	0	0	0	0	0	0	0	0	0	0	0	0	0
	MEM 7-5	0	0	0	0	0	0	0	0	0	0	0	0	0	0	0	0	0	0	0	0
	MEM 10-1	0	0	0	0	0	0	0	0	0	0	0	0	0	0	0	0	0	0	0	0
	MEM 10-2	0	0	0	0	0	0	0	0	0	0	0	0	0	0	0	0	0	0	0	0
	MEM 10-3	0	0	0	0	0	0	0	0	0	0	0	0	0	0	0	0	0	0	0	0
	MEM 10-4	0	0	0	0	0	0	0	0	0	0	0	0	0	0	0	0	0	0	0	0
	MEM 10-5	0	0	0	0	0	0	0	0	0	0	0	0	0	0	0	0	0	0	0	0
	MEM 10-6	0	0	0	0	0	0	0	0	0	0	0	0	0	0	0	0	0	0	0	0
	MEM 10-7	0	0	0	0	0	0	0	0	0	0	0	0	0	0	0	0	0	0	0	0
	MEM 10-8	0	0	0	0	0	0	0	0	0	0	0	0	0	0	0	0	0	0	0	0
	MEM 10-9	0	0	0	0	0	0	0	0	0	0	0	0	0	0	0	0	0	0	0	0
	MEM 10-10	0	0	0	0	0	0	0	0	0	0	0	0	0	0	0	0	0	0	0	0
	MEM 34-1	0	0	0	0	0	0	0	0	0	0	0	0	0	0	0	0	0	0	0	0
	MEM 34-2	0	0	0	0	0	0	0	0	0	0	0	0	0	0	0	0	0	0	0	0
	MEM 34-3	0	0	0	0	0	0	0	0	0	0	0	0	0	0	0	0	0	0	0	0
	MEM 34-4	0	0	0	0	0	0	0	0	0	0	0	0	0	0	0	0	0	0	0	0
	MEM 34-5	0	0	0	0	0	0	0	0	0	0	0	0	0	0	0	0	0	0	0	0
	MEM 34-6	0	0	0	0	0	0	0	0	0	0	0	0	0	0	0	0	0	0	0	0
	MEM 34-7	0	0	0	0	0	0	0	0	0	0	0	0	0	0	0	0	0	0	0	0
	MEM 34-8	0	0	0	0	0	0	0	0	0	0	0	0	0	0	0	0	0	0	0	0
	count total (live)	34	34	34	34	34	34	34	34	34	34	34	34	34	34	34	34	34	34	34	33
	count paralysis	0	0	0	0	0	0	0	0	0	0	0	0	0	0	0	0	0	0	0	0
	Percent of paralized animals	0	0	0	0	0	0	0	0	0	0	0	0	0	0	0	0	0	0	0	0
CMV
	ID	P1	P2	P3	P4	P5	P6	P7	P8	P9	P10	P11	P12	P13	P14	P15	P16	P17	P18	P19	P20
	CMV 1-1	0	0	0	0	1	1	0	1	1	1
	CMV 1-2	0	0	0	1	1	0	0	1	1	1	1	1	1	1	1	0	0	0	0	0
	CMV 1-3	0	0	0	0	1
	CMV 1-4	0	0	0	1	0	1	1	1	1	1
	CMV 1-5	0	0	0	0	0	1	0	0	0	0	0	0	0	0	0	0	0	0	0	0
	CMV 1-6	0	0	0	0	0	0	1	0	1	1	1	1	1	1	0	0	0	0	0	0
	CMV 1-7	0	0	0	1	1	1	1
	CMV 9-1	0	0	0	0	0	1	0	0	0	0	1	1	1	1	1	0	0	0	0	0
	CMV 9-2	0	0	0	0	0	0	1	0	0
	CMV 11-1	0	0	0	0	1	1	1	1	1	1	1	1	1	1	1	1	1	1	1	0
	CMV 11-2	0	0	0	0	0	0	1	1	1	1	1	1	1	1	0	0	1	1	0	0
	CMV 11-3	0	0	0	0	0	0	1	1	1	1	1
	CMV 11-4	0	0	0	0	0	1	1	1	1	1	1	1	1	1	1	1	1	1	1
	CMV 11-5	0	0	0	1	0	1	1	1	1	1	1	1	1
	CMV 11-6	0	0	0	1	1	1	1
	CMV 11-7	0	0	0	0	1	0	0	1	1	1	1	1	1	1	1	1	1
	CMV 11-8	0	0	0	0	0	0	0	1	1	1	1	1	1
	CMV 11-9	0	0	0	0	0	0	1	1	1	1	1	1
	CMV 11-10	0	0	0	0	1	1	1
	CMV 12-1	0	0	0	0	0	0	0	1	1	1	1
	CMV 12-2	0	0	0	0	0	0	1	1	1	1
	CMV 12-3	0	0	0	0	0	0
	CMV 12-4	0	0	0	0	0	0	1
	CMV 12-5	0	0	0	0	0	0	1
	CMV 12-6	0
	CMV 12-7	0	0	0	0	0	0	1	1
	CMV 12-8	0	0	0	0	0	0	1
	CMV 12-9	0	0	0	0	0	0	1
	CMV 12-10	0	0	0	0	0	0
	CMV 12-11	0	0	0	0	0	0	1	1	1	1	1	1	1	1	1	1	1	1	1	1
	CMV 31-1	0	0	0	0	0	1	1	1	1	1	1	1	1	1	1	1	1	1	1	1
	CMV 31-2	0	0	0	0	0	0	0	1	1	1	1	1	1
	CMV 31-3	0	0	0	0	0	0	0	1	0	0	0	0	0	0	0	0	0	0	0	0
	CMV 31-4	0	0	0	0	0	1	1	1	1	1	1
	CMV 31-5	0	0	0	0	0	0	0	0	1	1	1	0	0	1	1	1	1
	CMV 31-6	0	0	0	0	0	0	0	1	0	0	0	0	1	1	1	1	1	1	1	1
	CMV 31-7	0	0	0	0	0	0	0	1	0	0	1	1
	CMV 31-8	0	0	0	0	0	0	0	0
	CMV 31-9	0	0	0	0	0	0	0	1	1	1	1	1	1	1	1	1
	CMV 31-10	0	0	0	0	0	0	0	0	0	0	0	1	1	1
	CMV 31-11	0	0	0	0	0	0	0	0	0	0	1
	CMV 31-12	0	0	0	0	0	0	0	0	0	0	0	0	0	0	0	0	0	0	0	0
	CMV 31-13	0	0	0	0	0	0	0	0	0	0	0	0	0	0	0	0	0	0	0	0
	CMV 33-1	0	0	0	0	0	1	1	1	1	1	1	1	1	1	1	1	1
	CMV 33-2	0	0	0	0	0	1	1	1	1
	CMV 33-3	0	0	0	0	0	1	1	1
	CMV 33-4	0	0	0	0	0	1	1	1	1	1	1	1	1	1	1	1	1	1	1	1
	CMV 33-5	0	0	0	0	0	1	1	1	1	1	1	1
	CMV 33-6	0	0	0	0	0	0	0	0	0	0	0	0	0	0	0	0	0	0	0	0
	CMV 33-7	0	0	0	0	0	0	0	0	0	0	0	0	0	0	0	0	0	0	0	0
	CMV 33-8	0	0	0	0	0	0	0	1	1	1	1	1	1	1	1	1	1	1	1	1
	CMV 33-9	0	0	0	0	0	1	1	1	1	1	1	1	1	1	1
	CMV 33-10	0	0	0	0	0	1	1	1	1	1	1
	CMV 33-11	0	0	0	0	0	0	0
	count total (live)	54	53	53	53	53	52	50	42	39	37	34	29	26	23	22	21	20	17	17	16
	count paralysis	0	0	0	5	8	19	28	30	27	26	26	21	19	17	14	11	11	8	7	5
	Percent of paralized animals	0	0	0	9.43396	15.0943	36.5385	56	71.4286	69.2308	70.2703	76.4706	72.4138	73.0769	73.913	63.6364	52.381	55	47.0588	41.1765	31.25
CMV+DOX
	ID	P1	P2	P3	P4	P5	P6	P7	P8	P9	P10	P11	P12	P13	P14	P15	P16	P17	P18	P19	P20
	CMV 8-1	0	0	0	0	0	0	0	0	0	0	1	1	0	0	0	0	0	0	0	0
	CMV 8-2	0	0	0	0	0	0	1	1	1	1	1	1	1	0	0	0	0	0	0	0
	CMV 8-3	0	0	0	0	0	0	0	0	0	0	0	0	0	0	0	0	0	0	0	0
	CMV 8-4	0	0	0	0	0	0	0	0	1	1	1	1	1	1	0	0	0	0	0	0
	CMV 8-5	0	0	0	0	0	0	0	1	0	1	1	1	1
	CMV 8-6	0	0	0	0	0	0	0	0	0	0	0	0	0	0	0	0	0	0	0	0
	CMV 8-7	0	0	0	0	0	0	0	0	0	1	1	1	0	0	0	0	0	0	0	0
	CMV 8-8	0	0	0	0	0	0	0	0	1	1	1	1	1	1	0	0	0	0	0	0
	CMV 30-1	0	0	0	0	1	1	1	0	1	0	0	0	0	0	0	0	0	0	0	0
	CMV 30-2	0	0	0	0	0	1	1	0	1	0	0	0	0	0	0	0	0	0	0	0
	CMV 30-3	0	0	0	0	0	0	0	0	1
	CMV 30-4	0	0	0	0	1	1	1	1	0	0	0	0	0	0	0	0	0	0	0	0
	CMV 30-5	0	0	0	0	0	1	1	0	0	0	0	0	0	0	0	0	0	0	0	0
	CMV 30-6	0	0	0	0	1	1	0	0	0	0	0	0	0	0	0	0	0	0	0	0
	CMV 32-1	0	0	0	0	0	0	0	0	0	0	0	0	0	0	0	0	0	0	0	0
	CMV 32-2	0	0	0	0	0	0	0	0	0	0	0	0	0	0	0	0	0	0	0	0
	CMV 32-3	0	0	0	0	0	0	0	0	0	0	0	0	0	0	0	0	0	0	0	0
	CMV 32-4	0	0	0	0	0	0	0	0	0	0	0	0	0	0	0	0	0	0	0	0
	CMV 32-5	0	0	0	0	0	0	0	0	0	0	0	0	0	0	0	0	0	0	0	0
	CMV 32-6	0	0	0	0	0	0	0	0	0	0	0	0	0	0	0	0	0	0	0	0
	CMV 32-7	0	0	0	0	0	0	0	0	0	0	0	0	0	0	0	0	0	0	0	0
	CMV 32-8	0	0	0	0	0	0	0	0	0	0	0	0	0	0	0	0	0	0	0	0
	CMV 32-9	0	0	0	0	0	0	0	0	0	0	0	0	0	0	0	0	0	0	0	0
	CMV 32-10	0	0	0	0	0	1	1	1
	CMV 35-1	0	0	0	0	0	0	0	0	0	0	0	0	0	0	0	0	0	0	0	0
	CMV 35-2	0	0	0	0	0	0	0	0	0	0	0	0	0	0	0	0	0	0	0	0
	CMV 35-3	0	0	0	0	0	0	0	0	0	0	0	0	0	0	0	0	0	0	0	0
	CMV 35-4	0	0	0	0	0	1	1	1	0	0	0	0	0	0	0	0	0	0	0	0
	CMV 35-5	0	0	0	0	0	0	0	0	0	0	0	0	0	0	0	0	0	0	0	0
	CMV 35-6	0	0	0	0	0	0	0	0	0	0	0	0	0	0	0	0	0	0	0	0
	CMV 35-7	0	0	0	0	0	0	0	0	0	0	0	0	0	0	0	0	0	0	0	0
	CMV 35-8	0	0	0	0	0	1	1	1	1	1	1	1
	CMV 35-9	0	0	0	0	0	1	1	1	0	1	1	1	1	1	1	0	0	0	0	0
	CMV 35-10	0	0	0	0	0	0	0	0	0	0	0	0	0	0	0	0	0	0	0	0
	CMV 35-11	0	0	0	0	0	1	1	1	1	1	1	1	1	1	1	1	1	1	1	1
	CMV 35-12	0	0	0	0	0	1	1	1	1
	count total (live)	36	36	36	36	36	36	36	36	35	33	33	33	32	31	31	31	31	31	31	31
	count paralysis	0	0	0	0	3	11	11	9	9	8	9	9	6	4	2	1	1	1	1	1
	Percent of paralized animals	0	0	0	0	8.33333	30.5556	30.5556	25	25.7143	24.2424	27.2727	27.2727	18.75	12.9032	6.45161	3.22581	3.22581	3.22581	3.22581	3.22581
CMV+LipoPBS
	ID	P1	P2	P3	P4	P5	P6	P7	P8	P9	P10	P11	P12	P13	P14	P15	P16	P17	P18	P19	P20
	CMV 17-1	N/A	N/A	N/A	0	0
	CMV 17-2	N/A	N/A	N/A	0	0	1
	CMV 17-3	N/A	N/A	N/A	0	0	0	0	0	0	0	0	0	0	0	0	0	0	0	0	0
	CMV 17-4	N/A	N/A	N/A	0	0	1
	CMV 17-5	N/A	N/A	N/A	0
	CMV 101-1	0	0	0	0	0	1	1	1	1	1	1	1
	CMV 101-2	0	0	0	0	1	1	1	1	1
	CMV 101-3	0	0	0	0	0	0	0	0	0	0	0	0	0	0	0	0	N/A	N/A	N/A	N/A
	CMV 101-4	0	0	0	0	0	1	1	1	1	1
	CMV 101-5	0	0	0	0	0	0	1	1	1
	CMV 101-6	0	0	0	0	0	1	1	1	1	1	1
	CMV 101-7	0	0	0	0	0	1	1
	CMV 101-8	0	0	0	0	0	1	1	1	1
	CMV 101-9	0	0	0	0	0	1	1
	CMV 104-1	N/A	N/A	N/A	0	0	0	0	0	1	1	1
	CMV 104-2	N/A	N/A	N/A	0	0	0	0	0	0	1	0	0	0	0	0	0	N/A	N/A	N/A	N/A
	CMV 104-3	N/A	N/A	N/A	0	0	1	1	1	1
	CMV 104-4	N/A	N/A	N/A	0	1	1	1	1	1
	CMV 104-5	N/A	N/A	N/A	0	1	1	1	1	1
	CMV 104-6	N/A	N/A	N/A	0	1	1	1	1	1
	CMV 104-7	N/A	N/A	N/A	0	0	0	0	1
	CMV 104-8	N/A	N/A	N/A	0	0	0	1	1	1
	CMV 104-9	N/A	N/A	N/A	0	0	0	1	1	1	1
	CMV 109-1	0	0	0	0	0	1
	CMV 109-2	0	0	0	0	0	0	1	0	1
	CMV 109-3	0	0	0	0	0	1	1	1	1	1	1	1
	CMV 109-4	0	0	0	0	0	0	1	1	1	1
	CMV 109-5	0	0	0	0	0	0	1
	CMV 109-6	0	0	0	0	0	0	1	1	1
	CMV 109-7	0	0	0	0	1	1	1
	CMV 109-8	0	0	0	0	0	0	1	0	1	1	1	0	0	0	0	1	N/A	N/A	N/A	N/A
	CMV 109-9	0	0	0	0	0	0	1	1	1	1
	CMV 109-10	0	0	0	0	1	1	1
	count total (live)	19	19	19	33	32	31	28	23	22	12	8	6	4	4	4	4	1	1	1	1
	count paralysis	0	0	0	0	6	17	23	17	19	10	5	2	0	0	0	1	0	0	0	0
	Percent of paralized animals	0	0	0	0	18.75	54.8387	82.1429	73.913	86.3636	83.3333	62.5	33.3333	0	0	0	25	0	0	0	0
CMV+LipoCLO
	ID	P1	P2	P3	P4	P5	P6	P7	P8	P9	P10	P11	P12	P13	P14	P15	P16	P17	P18	P19	P20
	CMV 18-1	N/A	N/A	N/A	0	0	0	0	0	0	0	0	0	0	0	0	0	0	0	0	0
	CMV 18-2	N/A	N/A	N/A	0	0	0	0	0	0	0	0	1	1	1	1
	CMV 18-3	N/A	N/A	N/A	0	0	0	0	0	0	0	0	0	0	0	0	0	0	0	0	0
	CMV 18-4	N/A	N/A	N/A	0	0	0	0	0	0	0	0	0	0	0	0	0	0	0	0	0
	CMV 18-5	N/A	N/A	N/A	0	0	0	0	0	0
	CMV 18-6	N/A	N/A	N/A	0	0	0	0	0	0	0	0	0	0	0	0	0	0	0	0	0
	CMV 18-7	N/A	N/A	N/A	0	0	0	0	0	0	0	0	0	0	0	0	0	0	0	0	0
	CMV 18-8	N/A	N/A	N/A	0	0	0	0	0	0	0	0	0	0	0	0	0	0	0	0	0
	CMV 18-9	N/A	N/A	N/A	0	0	0	0	0	0	0	0	0	0	0	0	0	0	0	0	0
	CMV 18-10	N/A	N/A	N/A	0	0	0	0	0	0	0	0	0	0	0	0	0	0	0	0	0
	CMV 18-11	N/A	N/A	N/A	0	0	0	0	0	0	0	0	0	0	0	0	0	0	0	0	0
	CMV 18-12	N/A	N/A	N/A	0	0	0	0	0	0	0	0	0	0	0	0	0	0	0	0	0
	CMV 18-13	N/A	N/A	N/A	0	0	0	0	0	0	0	0	0	0	0	0	0	0	0	0	0
	CMV 100-1	0	0	0	0	0	0	0	0	0	0	0	0	0	0	0	0	N/A	N/A	N/A	N/A
	CMV 100-2	0	0	0	0	0	0	0	0	0	0	0	0	0	0	0	0	N/A	N/A	N/A	N/A
	CMV 100-3	0	0	0	0	0	0	0	0	0	0	0	0	0	0	0	0	N/A	N/A	N/A	N/A
	CMV 100-4	0	0	0	0	0	0	1	1	1	1	1
	CMV 100-5	0	0	0	0	0	0	1	1	1
	CMV 100-6	0	0	0	0	0	0	0	0	0	0	0	0	0	0	0	0	N/A	N/A	N/A	N/A
	CMV 100-7	0	0	0	0
	CMV 100-8	0	0	0	0
	CMV 100-9	0	0	0	1	1	1
	CMV 100-10	0	0	0	0	0	0	0	0	0	0	0	0	0	0	0	0	N/A	N/A	N/A	N/A
	count total (live)	10	10	10	23	21	21	20	20	20	18	18	17	17	17	17	16	11	11	11	11
	count paralysis	0	0	0	1	1	1	2	2	2	1	1	1	1	1	1	0	0	0	0	0
	Percent of paralized animals	0	0	0	4.34783	4.7619	4.7619	10	10	10	5.55556	5.55556	5.88235	5.88235	5.88235	5.88235	0	0	0	0	0

## Sheet: Seizures
MEM
	ID	P1	P2	P3	P4	P5	P6	P7	P8	P9	P10	P11	P12	P13	P14	P15	P16	P17	P18	P19	P20
	MEM 2-1	0	0	0	0	0	0	0	0	0	0	0	0	0	0	0	0	0	0	0	0
	MEM 2-2	0	0	0	0	0	0	0	0	0	0	0	0	0	0	0	0	0	0	0	0
	MEM 2-3	0	0	0	0	0	0	0	0	0	0	0	0	0	0	0	0	0	0	0	0
	MEM 2-4	0	0	0	0	0	0	0	0	0	0	0	0	0	0	0	0	0	0	0	0
	MEM 2-5	0	0	0	0	0	0	0	0	0	0	0	0	0	0	0	0	0	0	0	0
	MEM 2-6	0	0	0	0	0	0	0	0	0	0	0	0	0	0	0	0	0	0	0	0
	MEM 2-7	0	0	0	0	0	0	0	0	0	0	0	0	0	0	0	0	0	0	0	0
	MEM 2-8	0	0	0	0	0	0	0	0	0	0	0	0	0	0	0	0	0	0	0	0
	MEM 2-9	0	0	0	0	0	0	0	0	0	0	0	0	0	0	0	0	0	0	0
	MEM 2-10	0	0	0	0	0	0	0	0	0	0	0	0	0	0	0	0	0	0	0	0
	MEM 2-11	0	0	0	0	0	0	0	0	0	0	0	0	0	0	0	0	0	0	0	0
	MEM 7-1	0	0	0	0	0	0	0	0	0	0	0	0	0	0	0	0	0	0	0	0
	MEM 7-2	0	0	0	0	0	0	0	0	0	0	0	0	0	0	0	0	0	0	0	0
	MEM 7-3	0	0	0	0	0	0	0	0	0	0	0	0	0	0	0	0	0	0	0	0
	MEM 7-4	0	0	0	0	0	0	0	0	0	0	0	0	0	0	0	0	0	0	0	0
	MEM 7-5	0	0	0	0	0	0	0	0	0	0	0	0	0	0	0	0	0	0	0	0
	MEM 10-1	0	0	0	0	0	0	0	0	0	0	0	0	0	0	0	0	0	0	0	0
	MEM 10-2	0	0	0	0	0	0	0	0	0	0	0	0	0	0	0	0	0	0	0	0
	MEM 10-3	0	0	0	0	0	0	0	0	0	0	0	0	0	0	0	0	0	0	0	0
	MEM 10-4	0	0	0	0	0	0	0	0	0	0	0	0	0	0	0	0	0	0	0	0
	MEM 10-5	0	0	0	0	0	0	0	0	0	0	0	0	0	0	0	0	0	0	0	0
	MEM 10-6	0	0	0	0	0	0	0	0	0	0	0	0	0	0	0	0	0	0	0	0
	MEM 10-7	0	0	0	0	0	0	0	0	0	0	0	0	0	0	0	0	0	0	0	0
	MEM 10-8	0	0	0	0	0	0	0	0	0	0	0	0	0	0	0	0	0	0	0	0
	MEM 10-9	0	0	0	0	0	0	0	0	0	0	0	0	0	0	0	0	0	0	0	0
	MEM 10-10	0	0	0	0	0	0	0	0	0	0	0	0	0	0	0	0	0	0	0	0
	MEM 34-1	0	0	0	0	0	0	0	0	0	0	0	0	0	0	0	0	0	0	0	0
	MEM 34-2	0	0	0	0	0	0	0	0	0	0	0	0	0	0	0	0	0	0	0	0
	MEM 34-3	0	0	0	0	0	0	0	0	0	0	0	0	0	0	0	0	0	0	0	0
	MEM 34-4	0	0	0	0	0	0	0	0	0	0	0	0	0	0	0	0	0	0	0	0
	MEM 34-5	0	0	0	0	0	0	0	0	0	0	0	0	0	0	0	0	0	0	0	0
	MEM 34-6	0	0	0	0	0	0	0	0	0	0	0	0	0	0	0	0	0	0	0	0
	MEM 34-7	0	0	0	0	0	0	0	0	0	0	0	0	0	0	0	0	0	0	0	0
	MEM 34-8	0	0	0	0	0	0	0	0	0	0	0	0	0	0	0	0	0	0	0	0
	count total (live)	34	34	34	34	34	34	34	34	34	34	34	34	34	34	34	34	34	34	34	33
	count seizures	0	0	0	0	0	0	0	0	0	0	0	0	0	0	0	0	0	0	0	0
	Percent of seizing animals	0	0	0	0	0	0	0	0	0	0	0	0	0	0	0	0	0	0	0	0
CMV
	ID	P1	P2	P3	P4	P5	P6	P7	P8	P9	P10	P11	P12	P13	P14	P15	P16	P17	P18	P19	P20
	CMV 1-1	0	0	0	0	0	0	0	0	0	0
	CMV 1-2	0	0	0	0	0	0	0	0	0	0	0	0	0	0	0	0	0	0	0	0
	CMV 1-3	0	0	0	0	0
	CMV 1-4	0	0	0	0	0	0	0	0	0	0
	CMV 1-5	0	0	0	0	0	0	0	0	0	0	0	0	0	0	0	0	0	0	0	0
	CMV 1-6	0	0	0	0	0	0	0	0	0	0	0	0	0	0	0	0	0	0	0	0
	CMV 1-7	0	0	0	0	0	0	0
	CMV 9-1	0	0	0	0	0	0	0	0	0	0	0	0	0	0	0	0	0	0	0	0
	CMV 9-2	0	0	0	0	0	0	0	0	0
	CMV 11-1	0	0	0	0	0	0	0	0	0	0	0	0	0	0	0	0	0	0	0	0
	CMV 11-2	0	0	0	0	0	0	0	0	0	0	1	0	1	0	0	0	0	0	0	0
	CMV 11-3	0	0	0	0	0	0	0	0	0	0	0
	CMV 11-4	0	0	0	0	0	0	0	0	1	0	1	0	0	0	0	0	0	0	0
	CMV 11-5	0	0	0	0	0	0	0	0	0	1	0	0	0
	CMV 11-6	0	0	0	0	0	0	0
	CMV 11-7	0	0	0	0	0	0	0	0	0	0	1	1	1	1	1	0	0
	CMV 11-8	0	0	0	0	0	0	1	0	0	0	0	0	1
	CMV 11-9	0	0	0	0	0	0	0	0	0	0	1	1
	CMV 11-10	0	0	0	0	0	0	0
	CMV 12-1	0	0	0	0	0	0	0	0	0	1	1
	CMV 12-2	0	0	0	0	0	0	1	1	1	1
	CMV 12-3	0	0	0	0	0	0
	CMV 12-4	0	0	0	0	0	0	0
	CMV 12-5	0	0	0	0	0	0	0
	CMV 12-6	0
	CMV 12-7	0	0	0	0	0	0	0	0
	CMV 12-8	0	0	0	0	0	0	0
	CMV 12-9	0	0	0	0	0	0	0
	CMV 12-10	0	0	0	0	0	0
	CMV 12-11	0	0	0	0	0	0	0	0	0	0	0	0	0	0	0	0	0	0	0	0
	CMV 31-1	0	0	0	0	0	0	0	0	0	0	0	0	0	0	0	0	0	0	0	0
	CMV 31-2	0	0	0	0	0	0	0	0	0	0	0	0	0
	CMV 31-3	0	0	0	0	0	0	0	0	0	0	0	0	0	0	0	0	0	0	0	0
	CMV 31-4	0	0	0	0	0	0	0	0	0	0	1
	CMV 31-5	0	0	0	0	0	0	0	0	0	0	0	0	0	0	0	0	0
	CMV 31-6	0	0	0	0	0	0	0	0	0	0	0	0	0	0	0	0	0	0	0	0
	CMV 31-7	0	0	0	0	0	0	0	0	0	0	0	0
	CMV 31-8	0	0	0	0	0	0	0	0
	CMV 31-9	0	0	0	0	0	0	0	0	0	0	0	0	0	0	0	0
	CMV 31-10	0	0	0	0	0	0	0	0	0	0	0	0	0	0
	CMV 31-11	0	0	0	0	0	0	0	0	0	1	1
	CMV 31-12	0	0	0	0	0	0	0	0	0	0	0	0	0	0	0	0	0	0	0	0
	CMV 31-13	0	0	0	0	0	0	0	0	0	0	0	0	0	0	0	0	0	0	0	0
	CMV 33-1	0	0	0	0	0	0	0	0	0	0	0	0	0	0	0	0	0
	CMV 33-2	0	0	0	0	0	0	0	0	1
	CMV 33-3	0	0	0	0	0	0	0	0
	CMV 33-4	0	0	0	0	0	0	0	0	0	0	0	0	0	0	0	0	0	0	0	0
	CMV 33-5	0	0	0	0	0	0	0	0	0	0	0	0
	CMV 33-6	0	0	0	0	0	0	0	0	0	0	0	0	0	0	0	0	0	0	0	0
	CMV 33-7	0	0	0	0	0	0	0	0	0	0	0	0	0	0	0	0	0	0	0	0
	CMV 33-8	0	0	0	0	0	0	0	0	0	0	0	0	0	0	0	0	0	0	0	0
	CMV 33-9	0	0	0	0	0	0	0	0	0	0	0	0	1	0	0
	CMV 33-10	0	0	0	0	0	0	0	0	0	0	1
	CMV 33-11	0	0	0	0	0	0	0
	count total (live)	54	53	53	53	53	52	50	42	39	37	34	29	26	23	22	21	20	17	17	16
	count seizures	0	0	0	0	0	0	2	1	3	4	8	2	4	1	1	0	0	0	0	0
	Percent of seizing animals	0	0	0	0	0	0	4	2.38095	7.69231	10.8108	23.5294	6.89655	15.3846	4.34783	4.54545	0	0	0	0	0
CMV+DOX
	ID	P1	P2	P3	P4	P5	P6	P7	P8	P9	P10	P11	P12	P13	P14	P15	P16	P17	P18	P19	P20
	CMV 8-1	0	0	0	0	0	0	0	0	0	0	0	0	0	0	0	0	0	0	0	0
	CMV 8-2	0	0	0	0	0	0	0	0	0	0	0	0	0	0	0	0	0	0	0	0
	CMV 8-3	0	0	0	0	0	0	0	0	0	0	0	0	0	0	0	0	0	0	0	0
	CMV 8-4	0	0	0	0	0	0	0	0	1	0	1	0	0	0	0	0	0	0	0	0
	CMV 8-5	0	0	0	0	0	0	0	0	0	0	0	1	0
	CMV 8-6	0	0	0	0	0	0	0	0	0	0	0	0	0	0	0	0	0	0	0	0
	CMV 8-7	0	0	0	0	0	0	0	0	0	0	0	0	0	0	0	0	0	0	0	0
	CMV 8-8	0	0	0	0	0	0	0	0	0	0	0	1	0	0	0	0	0	0	0	0
	CMV 30-1	0	0	0	0	0	0	0	0	0	0	0	0	0	0	0	0	0	0	0	0
	CMV 30-2	0	0	0	0	0	0	0	0	0	0	0	0	0	0	0	0	0	0	0	0
	CMV 30-3	0	0	0	0	0	0	0	0	0
	CMV 30-4	0	0	0	0	0	0	0	0	0	0	0	0	0	0	0	0	0	0	0	0
	CMV 30-5	0	0	0	0	0	0	0	0	0	0	0	0	0	0	0	0	0	0	0	0
	CMV 30-6	0	0	0	0	0	0	0	0	0	0	0	0	0	0	0	0	0	0	0	0
	CMV 32-1	0	0	0	0	0	0	0	0	0	0	0	0	0	0	0	0	0	0	0	0
	CMV 32-2	0	0	0	0	0	0	0	0	0	0	0	0	0	0	0	0	0	0	0	0
	CMV 32-3	0	0	0	0	0	0	0	0	0	0	0	0	0	0	0	0	0	0	0	0
	CMV 32-4	0	0	0	0	0	0	0	0	0	0	0	0	0	0	0	0	0	0	0	0
	CMV 32-5	0	0	0	0	0	0	0	0	0	0	0	0	0	0	0	0	0	0	0	0
	CMV 32-6	0	0	0	0	0	0	0	0	0	0	0	0	0	0	0	0	0	0	0	0
	CMV 32-7	0	0	0	0	0	0	0	0	0	0	0	0	0	0	0	0	0	0	0	0
	CMV 32-8	0	0	0	0	0	0	0	0	0	0	0	0	0	0	0	0	0	0	0	0
	CMV 32-9	0	0	0	0	0	0	0	0	0	0	0	0	0	0	0	0	0	0	0	0
	CMV 32-10	0	0	0	0	0	0	0	1
	CMV 35-1	0	0	0	0	0	0	0	0	0	0	0	0	0	0	0	0	0	0	0	0
	CMV 35-2	0	0	0	0	0	0	0	0	0	0	0	0	0	0	0	0	0	0	0	0
	CMV 35-3	0	0	0	0	0	0	0	0	0	0	0	0	0	0	0	0	0	0	0	0
	CMV 35-4	0	0	0	0	0	0	0	0	0	0	0	0	0	0	0	0	0	0	0	0
	CMV 35-5	0	0	0	0	0	0	0	0	0	0	0	0	0	0	0	0	0	0	0	0
	CMV 35-6	0	0	0	0	0	0	0	0	0	0	0	0	0	0	0	0	0	0	0	0
	CMV 35-7	0	0	0	0	0	0	0	0	0	0	0	0	0	0	0	0	0	0	0	0
	CMV 35-8	0	0	0	0	0	0	0	0	0	0	0	0
	CMV 35-9	0	0	0	0	0	0	0	0	0	0	0	0	0	0	0	0	0	0	0	0
	CMV 35-10	0	0	0	0	0	0	0	0	0	0	0	0	0	0	0	0	0	0	0	0
	CMV 35-11	0	0	0	0	0	0	0	0	0	0	0	0	0	0	0	0	0	0	0	0
	CMV 35-12	0	0	0	0	0	0	0	0	0
	count total (live)	36	36	36	36	36	36	36	36	35	33	33	33	32	31	31	31	31	31	31	31
	count seizures	0	0	0	0	0	0	0	1	1	0	1	2	0	0	0	0	0	0	0	0
	Percent of seizing animals	0	0	0	0	0	0	0	2.77778	2.85714	0	3.0303	6.06061	0	0	0	0	0	0	0	0
CMV+LipoPBS
	ID	P1	P2	P3	P4	P5	P6	P7	P8	P9	P10	P11	P12	P13	P14	P15	P16	P17	P18	P19	P20
	CMV 17-1	N/A	N/A	N/A	0	0
	CMV 17-2	N/A	N/A	N/A	0	0	0
	CMV 17-3	N/A	N/A	N/A	0	0	0	0	0	0	0	0	0	0	0	0	0	0	0	0	0
	CMV 17-4	N/A	N/A	N/A	0	0	0
	CMV 17-5	N/A	N/A	N/A	0
	CMV 101-1	0	0	0	0	0	0	0	0	0	0	0	0
	CMV 101-2	0	0	0	0	0	0	1	0	0
	CMV 101-3	0	0	0	0	0	0	0	0	0	0	0	0	0	0	0	0	N/A	N/A	N/A	N/A
	CMV 101-4	0	0	0	0	0	0	1	0	0	0
	CMV 101-5	0	0	0	0	0	0	0	0	0
	CMV 101-6	0	0	0	0	0	0	0	0	0	0	0
	CMV 101-7	0	0	0	0	0	0	0
	CMV 101-8	0	0	0	0	0	0	0	0	0
	CMV 101-9	0	0	0	0	0	0	0
	CMV 104-1	N/A	N/A	N/A	0	0	0	0	0	0	0	0
	CMV 104-2	N/A	N/A	N/A	0	0	0	0	0	0	0	0	0	0	0	0	0	N/A	N/A	N/A	N/A
	CMV 104-3	N/A	N/A	N/A	0	0	0	0	1	0
	CMV 104-4	N/A	N/A	N/A	0	0	0	0	0	0
	CMV 104-5	N/A	N/A	N/A	0	0	0	0	0	0
	CMV 104-6	N/A	N/A	N/A	0	0	0	0	0	0
	CMV 104-7	N/A	N/A	N/A	0	0	0	0	1
	CMV 104-8	N/A	N/A	N/A	0	0	0	0	0	0
	CMV 104-9	N/A	N/A	N/A	0	0	0	0	0	0	0
	CMV 109-1	0	0	0	0	0	0
	CMV 109-2	0	0	0	0	0	0	0	0	0
	CMV 109-3	0	0	0	0	0	0	0	0	0	0	0	0
	CMV 109-4	0	0	0	0	0	0	0	1	0	1
	CMV 109-5	0	0	0	0	0	0	0
	CMV 109-6	0	0	0	0	0	0	0	0	0
	CMV 109-7	0	0	0	0	0	0	1
	CMV 109-8	0	0	0	0	0	0	0	0	0	0	0	0	0	1	0	0	N/A	N/A	N/A	N/A
	CMV 109-9	0	0	0	0	0	0	0	0	1	1
	CMV 109-10	0	0	0	0	0	0	0
	count total (live)	19	19	19	33	32	31	28	23	22	12	8	6	4	4	4	4	1	1	1	1
	count seizures	0	0	0	0	0	0	3	3	1	2	0	0	0	1	0	0	0	0	0	0
	Percent of seizing animals	0	0	0	0	0	0	10.7143	13.0435	4.54545	16.6667	0	0	0	25	0	0	0	0	0	0
CMV+LipoCLO
	ID	P1	P2	P3	P4	P5	P6	P7	P8	P9	P10	P11	P12	P13	P14	P15	P16	P17	P18	P19	P20
	CMV 18-1	N/A	N/A	N/A	0	0	0	0	0	0	0	0	0	0	0	0	0	0	0	0	0
	CMV 18-2	N/A	N/A	N/A	0	0	0	0	0	0	0	0	0	0	1	1
	CMV 18-3	N/A	N/A	N/A	0	0	0	0	0	0	0	0	0	0	0	0	0	0	0	0	0
	CMV 18-4	N/A	N/A	N/A	0	0	0	0	0	0	0	0	0	0	0	0	0	0	0	0	0
	CMV 18-5	N/A	N/A	N/A	0	0	0	0	0	0
	CMV 18-6	N/A	N/A	N/A	0	0	0	0	0	0	0	0	0	0	0	0	0	0	0	0	0
	CMV 18-7	N/A	N/A	N/A	0	0	0	0	0	0	0	0	0	0	0	0	0	0	0	0	0
	CMV 18-8	N/A	N/A	N/A	0	0	0	0	0	0	0	0	0	0	0	0	0	0	0	0	0
	CMV 18-9	N/A	N/A	N/A	0	0	0	0	0	0	0	0	0	0	0	0	0	0	0	0	0
	CMV 18-10	N/A	N/A	N/A	0	0	0	0	0	0	0	0	0	0	0	0	0	0	0	0	0
	CMV 18-11	N/A	N/A	N/A	0	0	0	0	0	0	0	0	0	0	0	0	0	0	0	0	0
	CMV 18-12	N/A	N/A	N/A	0	0	0	0	0	0	0	0	0	0	0	0	0	0	0	0	0
	CMV 18-13	N/A	N/A	N/A	0	0	0	0	0	0	0	0	0	0	0	0	0	0	0	0	0
	CMV 100-1	0	0	0	0	0	0	0	0	0	0	0	0	0	0	0	0	N/A	N/A	N/A	N/A
	CMV 100-2	0	0	0	0	0	0	0	0	0	0	0	0	0	0	0	0	N/A	N/A	N/A	N/A
	CMV 100-3	0	0	0	0	0	0	0	0	0	0	0	0	0	0	0	0	N/A	N/A	N/A	N/A
	CMV 100-4	0	0	0	0	0	0	0	0	1	0	0
	CMV 100-5	0	0	0	0	0	0	0	0	0
	CMV 100-6	0	0	0	0	0	0	0	0	0	0	0	0	0	0	0	0	N/A	N/A	N/A	N/A
	CMV 100-7	0	0	0	0
	CMV 100-8	0	0	0	0
	CMV 100-9	0	0	0	0	0	0
	CMV 100-10	0	0	0	0	0	0	0	0	0	0	0	0	0	0	0	0	N/A	N/A	N/A	N/A
	count total (live)	10	10	10	23	21	21	20	20	20	18	18	17	17	17	17	16	11	11	11	11
	count seizures	0	0	0	0	0	0	0	0	1	0	0	0	0	1	1	0	0	0	0	0
	Percent of seizing animals	0	0	0	0	0	0	0	0	5	0	0	0	0	5.88235	5.88235	0	0	0	0	0
