# Supplementary material for: In Utero Administration of Drugs Targeting Microglia Improves the Neurodevelopmental Outcome Following Cytomegalovirus Infection of the Rat Fetal Brain
Source: Front Cell Neurosci. 2018 Mar 6;12:55. doi: 10.3389/fncel.2018.00055 (PMC5845535; doi:10.3389/fncel.2018.00055)
Supplement: Supplementary file 2 [file Table2.XLSX]

## Sheet: LipoPBS
Brain	Slice number	Slice name	Count_Iba1	Count_Iba1_ED1_Coloc
#1	1	LIPOPBS_P1_B1_S1.lif	17	0
	2	LIPOPBS_P1_B1_S1.lif	12	2
	3	LIPOPBS_P1_B1_S1.lif	13	5
	4	LIPOPBS_P1_B1_S1.lif	14	3
	5	LIPOPBS_P1_B1_S1.lif	22	13
	6	LIPOPBS_P1_B1_S1.lif	17	14
	7	LIPOPBS_P1_B1_S1.lif	21	16
	8	LIPOPBS_P1_B1_S2.lif	20	2
	9	LIPOPBS_P1_B1_S2.lif	31	0
	10	LIPOPBS_P1_B1_S2.lif	35	0
	11	LIPOPBS_P1_B1_S2.lif	40	0
	12	LIPOPBS_P1_B1_S2.lif	34	1
	13	LIPOPBS_P1_B1_S2.lif	38	6
	14	LIPOPBS_P1_B1_S2.lif	17	0
	15	LIPOPBS_P1_B1_S3.lif	5	0
	16	LIPOPBS_P1_B1_S3.lif	15	0
	17	LIPOPBS_P1_B1_S3.lif	13	1
	18	LIPOPBS_P1_B1_S3.lif	16	0
	19	LIPOPBS_P1_B1_S3.lif	24	2
	20	LIPOPBS_P1_B1_S3.lif	19	2
	21	LIPOPBS_P1_B1_S3.lif	9	1
#2	1	LIPOPBS_P1_B2_S1.lif	69	1
	2	LIPOPBS_P1_B2_S1.lif	39	3
	3	LIPOPBS_P1_B2_S1.lif	38	0
	4	LIPOPBS_P1_B2_S1.lif	40	0
	5	LIPOPBS_P1_B2_S1.lif	97	0
	6	LIPOPBS_P1_B2_S1.lif	110	6
	7	LIPOPBS_P1_B2_S1.lif	58	1
	8	LIPOPBS_P1_B2_S2.lif	29	2
	9	LIPOPBS_P1_B2_S2.lif	60	14
	10	LIPOPBS_P1_B2_S2.lif	59	18
	11	LIPOPBS_P1_B2_S2.lif	75	17
	12	LIPOPBS_P1_B2_S2.lif	96	40
	13	LIPOPBS_P1_B2_S2.lif	68	13
	14	LIPOPBS_P1_B2_S2.lif	12	5
	15	LIPOPBS_P1_B2_S3.lif	35	4
	16	LIPOPBS_P1_B2_S3.lif	23	6
	17	LIPOPBS_P1_B2_S3.lif	27	2
	18	LIPOPBS_P1_B2_S3.lif	35	7
	19	LIPOPBS_P1_B2_S3.lif	49	11
	20	LIPOPBS_P1_B2_S3.lif	52	12
	21	LIPOPBS_P1_B2_S3.lif	42	13
#3	1	LIPOPBS_P1_B3_S1.lif	8	0
	2	LIPOPBS_P1_B3_S1.lif	12	1
	3	LIPOPBS_P1_B3_S1.lif	21	2
	4	LIPOPBS_P1_B3_S1.lif	25	13
	5	LIPOPBS_P1_B3_S1.lif	28	28
	6	LIPOPBS_P1_B3_S1.lif	19	12
	7	LIPOPBS_P1_B3_S1.lif	10	10
	8	LIPOPBS_P1_B3_S2.lif	8	8
	9	LIPOPBS_P1_B3_S2.lif	19	6
	10	LIPOPBS_P1_B3_S2.lif	17	2
	11	LIPOPBS_P1_B3_S2.lif	16	5
	12	LIPOPBS_P1_B3_S2.lif	17	4
	13	LIPOPBS_P1_B3_S2.lif	3	0
	14	LIPOPBS_P1_B3_S2.lif	3	2
	15	LIPOPBS_P1_B3_S3.lif	4	0
	16	LIPOPBS_P1_B3_S3.lif	8	0
	17	LIPOPBS_P1_B3_S3.lif	14	2
	18	LIPOPBS_P1_B3_S3.lif	18	2
	19	LIPOPBS_P1_B3_S3.lif	19	4
	20	LIPOPBS_P1_B3_S3.lif	14	4
	21	LIPOPBS_P1_B3_S3.lif	9	1
#4	1	LIPOPBS_P1_B4_S1.lif	9	0
	2	LIPOPBS_P1_B4_S1.lif	13	0
	3	LIPOPBS_P1_B4_S1.lif	9	0
	4	LIPOPBS_P1_B4_S1.lif	12	2
	5	LIPOPBS_P1_B4_S1.lif	16	13
	6	LIPOPBS_P1_B4_S1.lif	15	14
	7	LIPOPBS_P1_B4_S1.lif	24	22
	8	LIPOPBS_P1_B4_S2.lif	5	12
	9	LIPOPBS_P1_B4_S2.lif	4	8
	10	LIPOPBS_P1_B4_S2.lif	6	7
	11	LIPOPBS_P1_B4_S2.lif	10	5
	12	LIPOPBS_P1_B4_S2.lif	8	2
	13	LIPOPBS_P1_B4_S2.lif	12	7
	14	LIPOPBS_P1_B4_S2.lif	8	1
	15	LIPOPBS_P1_B4_S3.lif	6	0
	16	LIPOPBS_P1_B4_S3.lif	14	0
	17	LIPOPBS_P1_B4_S3.lif	13	0
	18	LIPOPBS_P1_B4_S3.lif	20	5
	19	LIPOPBS_P1_B4_S3.lif	32	0
	20	LIPOPBS_P1_B4_S3.lif	22	0
	21	LIPOPBS_P1_B4_S3.lif	5	0
#5	1	LIPOPBS_P1_B5_S1.lif	4	2
	2	LIPOPBS_P1_B5_S1.lif	8	4
	3	LIPOPBS_P1_B5_S1.lif	9	7
	4	LIPOPBS_P1_B5_S1.lif	11	5
	5	LIPOPBS_P1_B5_S1.lif	11	6
	6	LIPOPBS_P1_B5_S1.lif	10	4
	7	LIPOPBS_P1_B5_S1.lif	29	18
	8	LIPOPBS_P1_B5_S2.lif	141	80
	9	LIPOPBS_P1_B5_S2.lif	177	8
	10	LIPOPBS_P1_B5_S2.lif	92	12
	11	LIPOPBS_P1_B5_S2.lif	22	16
	12	LIPOPBS_P1_B5_S2.lif	19	4
	13	LIPOPBS_P1_B5_S2.lif	12	0
	14	LIPOPBS_P1_B5_S2.lif	9	2
	15	LIPOPBS_P1_B5_S3.lif	8	2
	16	LIPOPBS_P1_B5_S3.lif	2	1
	17	LIPOPBS_P1_B5_S3.lif	6	0
	18	LIPOPBS_P1_B5_S3.lif	5	3
	19	LIPOPBS_P1_B5_S3.lif	6	5
	20	LIPOPBS_P1_B5_S3.lif	4	1
	21	LIPOPBS_P1_B5_S3.lif	1	2
#6	1	LIPOPBS_P1_B9_S1.lif	0	0
	2	LIPOPBS_P1_B9_S1.lif	3	0
	3	LIPOPBS_P1_B9_S1.lif	20	15
	4	LIPOPBS_P1_B9_S1.lif	26	16
	5	LIPOPBS_P1_B9_S1.lif	16	7
	6	LIPOPBS_P1_B9_S1.lif	13	5
	7	LIPOPBS_P1_B9_S1.lif	0	0
	8	LIPOPBS_P1_B9_S2.lif	27	6
	9	LIPOPBS_P1_B9_S2.lif	112	32
	10	LIPOPBS_P1_B9_S2.lif	111	43
	11	LIPOPBS_P1_B9_S2.lif	106	37
	12	LIPOPBS_P1_B9_S2.lif	89	25
	13	LIPOPBS_P1_B9_S2.lif	45	18
	14	LIPOPBS_P1_B9_S2.lif	13	1
	15	LIPOPBS_P1_B9_S3.lif	1	0
	16	LIPOPBS_P1_B9_S3.lif	13	1
	17	LIPOPBS_P1_B9_S3.lif	15	0
	18	LIPOPBS_P1_B9_S3.lif	16	3
	19	LIPOPBS_P1_B9_S3.lif	20	5
	20	LIPOPBS_P1_B9_S3.lif	19	3
	21	LIPOPBS_P1_B9_S3.lif	0	0
Brain			Iba1	Iba1/ED1
#1			432	68
#2			1113	175
#3			292	106
#4			263	98
#5			586	182
#6			665	217
Mean			558.5	141
SEM			128.311	23.816

## Sheet: LipoCLO
Brain	Slice number	Slice name	Count_Iba1	Count_Iba1_ED1_Coloc
#1	1	LIPOCLO_P1_B1_S1.lif	2	0
	2	LIPOCLO_P1_B1_S1.lif	5	0
	3	LIPOCLO_P1_B1_S1.lif	8	0
	4	LIPOCLO_P1_B1_S1.lif	11	9
	5	LIPOCLO_P1_B1_S1.lif	9	0
	6	LIPOCLO_P1_B1_S1.lif	2	0
	7	LIPOCLO_P1_B1_S1.lif	0	0
	8	LIPOCLO_P1_B1_S2.lif	1	0
	9	LIPOCLO_P1_B1_S2.lif	5	4
	10	LIPOCLO_P1_B1_S2.lif	4	0
	11	LIPOCLO_P1_B1_S2.lif	1	0
	12	LIPOCLO_P1_B1_S2.lif	8	0
	13	LIPOCLO_P1_B1_S2.lif	7	0
	14	LIPOCLO_P1_B1_S2.lif	7	4
	15	LIPOCLO_P1_B1_S3.lif	3	0
	16	LIPOCLO_P1_B1_S3.lif	11	8
	17	LIPOCLO_P1_B1_S3.lif	15	6
	18	LIPOCLO_P1_B1_S3.lif	9	0
	19	LIPOCLO_P1_B1_S3.lif	5	0
	20	LIPOCLO_P1_B1_S3.lif	0	0
	21	LIPOCLO_P1_B1_S3.lif	0	0
#2	1	LIPOCLO_P1_B2_S1.lif	0	0
	2	LIPOCLO_P1_B2_S1.lif	6	0
	3	LIPOCLO_P1_B2_S1.lif	9	0
	4	LIPOCLO_P1_B2_S1.lif	3	0
	5	LIPOCLO_P1_B2_S1.lif	9	7
	6	LIPOCLO_P1_B2_S1.lif	1	0
	7	LIPOCLO_P1_B2_S1.lif	0	0
	8	LIPOCLO_P1_B2_S2.lif	0	0
	9	LIPOCLO_P1_B2_S2.lif	6	0
	10	LIPOCLO_P1_B2_S2.lif	10	9
	11	LIPOCLO_P1_B2_S2.lif	11	5
	12	LIPOCLO_P1_B2_S2.lif	7	1
	13	LIPOCLO_P1_B2_S2.lif	0	2
	14	LIPOCLO_P1_B2_S2.lif	0	1
	15	LIPOCLO_P1_B2_S3.lif	1	1
	16	LIPOCLO_P1_B2_S3.lif	10	0
	17	LIPOCLO_P1_B2_S3.lif	8	0
	18	LIPOCLO_P1_B2_S3.lif	8	1
	19	LIPOCLO_P1_B2_S3.lif	10	0
	20	LIPOCLO_P1_B2_S3.lif	3	0
	21	LIPOCLO_P1_B2_S3.lif	0	0
#3	1	LIPOCLO_P1_B3_S1.lif	2	0
	2	LIPOCLO_P1_B3_S1.lif	7	0
	3	LIPOCLO_P1_B3_S1.lif	5	0
	4	LIPOCLO_P1_B3_S1.lif	6	0
	5	LIPOCLO_P1_B3_S1.lif	12	4
	6	LIPOCLO_P1_B3_S1.lif	27	3
	7	LIPOCLO_P1_B3_S1.lif	32	4
	8	LIPOCLO_P1_B3_S2.lif	19	3
	9	LIPOCLO_P1_B3_S2.lif	5	2
	10	LIPOCLO_P1_B3_S2.lif	4	1
	11	LIPOCLO_P1_B3_S2.lif	3	1
	12	LIPOCLO_P1_B3_S2.lif	5	1
	13	LIPOCLO_P1_B3_S2.lif	4	0
	14	LIPOCLO_P1_B3_S2.lif	0	0
	15	LIPOCLO_P1_B3_S3.lif	0	0
	16	LIPOCLO_P1_B3_S3.lif	2	0
	17	LIPOCLO_P1_B3_S3.lif	5	0
	18	LIPOCLO_P1_B3_S3.lif	4	0
	19	LIPOCLO_P1_B3_S3.lif	5	0
	20	LIPOCLO_P1_B3_S3.lif	9	1
	21	LIPOCLO_P1_B3_S3.lif	0	0
#4	1	LIPOCLO_P1_B4_S1.lif	0	0
	2	LIPOCLO_P1_B4_S1.lif	8	0
	3	LIPOCLO_P1_B4_S1.lif	9	1
	4	LIPOCLO_P1_B4_S1.lif	12	2
	5	LIPOCLO_P1_B4_S1.lif	11	4
	6	LIPOCLO_P1_B4_S1.lif	3	1
	7	LIPOCLO_P1_B4_S1.lif	0	0
	8	LIPOCLO_P1_B4_S2.lif	1	0
	9	LIPOCLO_P1_B4_S2.lif	7	1
	10	LIPOCLO_P1_B4_S2.lif	6	2
	11	LIPOCLO_P1_B4_S2.lif	9	3
	12	LIPOCLO_P1_B4_S2.lif	9	2
	13	LIPOCLO_P1_B4_S2.lif	0	0
	14	LIPOCLO_P1_B4_S2.lif	0	0
	15	LIPOCLO_P1_B4_S3.lif	0	0
	16	LIPOCLO_P1_B4_S3.lif	1	0
	17	LIPOCLO_P1_B4_S3.lif	2	0
	18	LIPOCLO_P1_B4_S3.lif	1	2
	19	LIPOCLO_P1_B4_S3.lif	5	0
	20	LIPOCLO_P1_B4_S3.lif	4	0
	21	LIPOCLO_P1_B4_S3.lif	1	0
#5	1	LIPOCLO_P1_B5_S1.lif	0	0
	2	LIPOCLO_P1_B5_S1.lif	6	0
	3	LIPOCLO_P1_B5_S1.lif	9	0
	4	LIPOCLO_P1_B5_S1.lif	7	0
	5	LIPOCLO_P1_B5_S1.lif	5	1
	6	LIPOCLO_P1_B5_S1.lif	1	0
	7	LIPOCLO_P1_B5_S1.lif	0	0
	8	LIPOCLO_P1_B5_S2.lif	0	0
	9	LIPOCLO_P1_B5_S2.lif	18	8
	10	LIPOCLO_P1_B5_S2.lif	24	12
	11	LIPOCLO_P1_B5_S2.lif	9	6
	12	LIPOCLO_P1_B5_S2.lif	4	1
	13	LIPOCLO_P1_B5_S2.lif	5	1
	14	LIPOCLO_P1_B5_S2.lif	1	0
	15	LIPOCLO_P1_B5_S3.lif	0	0
	16	LIPOCLO_P1_B5_S3.lif	6	1
	17	LIPOCLO_P1_B5_S3.lif	5	0
	18	LIPOCLO_P1_B5_S3.lif	4	0
	19	LIPOCLO_P1_B5_S3.lif	6	2
	20	LIPOCLO_P1_B5_S3.lif	0	0
	21	LIPOCLO_P1_B5_S3.lif	0	0
#6	1	LIPOCLO_P1_B6_S1.lif	0	0
	2	LIPOCLO_P1_B6_S1.lif	0	0
	3	LIPOCLO_P1_B6_S1.lif	4	1
	4	LIPOCLO_P1_B6_S1.lif	3	1
	5	LIPOCLO_P1_B6_S1.lif	7	1
	6	LIPOCLO_P1_B6_S1.lif	1	0
	7	LIPOCLO_P1_B6_S1.lif	0	0
	8	LIPOCLO_P1_B6_S2.lif	0	0
	9	LIPOCLO_P1_B6_S2.lif	6	0
	10	LIPOCLO_P1_B6_S2.lif	16	12
	11	LIPOCLO_P1_B6_S2.lif	16	8
	12	LIPOCLO_P1_B6_S2.lif	17	5
	13	LIPOCLO_P1_B6_S2.lif	5	1
	14	LIPOCLO_P1_B6_S2.lif	0	0
	15	LIPOCLO_P1_B6_S3.lif	0	0
	16	LIPOCLO_P1_B6_S3.lif	8	2
	17	LIPOCLO_P1_B6_S3.lif	6	1
	18	LIPOCLO_P1_B6_S3.lif	8	1
	19	LIPOCLO_P1_B6_S3.lif	7	2
	20	LIPOCLO_P1_B6_S3.lif	0	0
	21	LIPOCLO_P1_B6_S3.lif	0	0
Brain			Iba1	Iba1/ED1
#1			113	31
#2			102	27
#3			156	20
#4			89	18
#5			110	32
#6			104	35
Mean			112.333	27.1667
SEM			9.36898	2.79782

## Sheet: MEM
Brain	Slice number	Slice name	Count_Iba1_cells	Count_Iba1_ED1_Coloc
#1	1	MEM49_B1_S1_Iba1-ED1.lif	0	0
	2	MEM49_B1_S1_Iba1-ED1.lif	2	2
	3	MEM49_B1_S1_Iba1-ED1.lif	8	0
	4	MEM49_B1_S1_Iba1-ED1.lif	14	3
	5	MEM49_B1_S1_Iba1-ED1.lif	15	3
	6	MEM49_B1_S1_Iba1-ED1.lif	13	5
	7	MEM49_B1_S1_Iba1-ED1.lif	5	2
	8	MEM49_B1_S1_Iba1-ED1.lif	2	0
	9	MEM49_B1_S1_Iba1-ED1.lif	0	0
	10	MEM49_B1_S2_Iba1-ED1.lif	0	0
	11	MEM49_B1_S2_Iba1-ED1.lif	0	0
	12	MEM49_B1_S2_Iba1-ED1.lif	0	0
	13	MEM49_B1_S2_Iba1-ED1.lif	0	0
	14	MEM49_B1_S2_Iba1-ED1.lif	0	0
	15	MEM49_B1_S2_Iba1-ED1.lif	3	1
	16	MEM49_B1_S2_Iba1-ED1.lif	0	0
	17	MEM49_B1_S2_Iba1-ED1.lif	0	0
	18	MEM49_B1_S3_Iba1-ED1.lif	0	0
	19	MEM49_B1_S3_Iba1-ED1.lif	3	2
	20	MEM49_B1_S3_Iba1-ED1.lif	9	0
	21	MEM49_B1_S3_Iba1-ED1.lif	14	0
	22	MEM49_B1_S3_Iba1-ED1.lif	10	0
	23	MEM49_B1_S3_Iba1-ED1.lif	10	0
	24	MEM49_B1_S3_Iba1-ED1.lif	8	1
	25	MEM49_B1_S3_Iba1-ED1.lif	6	0
	26	MEM49_B1_S3_Iba1-ED1.lif	1	0
	27	MEM49_B1_S3_Iba1-ED1.lif	0	0
#2	1	MEM49_B2_S1_Iba1-ED1.lif	0	0
	2	MEM49_B2_S1_Iba1-ED1.lif	1	0
	3	MEM49_B2_S1_Iba1-ED1.lif	0	0
	4	MEM49_B2_S1_Iba1-ED1.lif	0	0
	5	MEM49_B2_S1_Iba1-ED1.lif	2	0
	6	MEM49_B2_S1_Iba1-ED1.lif	3	1
	7	MEM49_B2_S1_Iba1-ED1.lif	3	1
	8	MEM49_B2_S1_Iba1-ED1.lif	5	1
	9	MEM49_B2_S1_Iba1-ED1.lif	1	0
	10	MEM49_B2_S2_Iba1-ED1.lif	0	0
	11	MEM49_B2_S2_Iba1-ED1.lif	0	0
	12	MEM49_B2_S2_Iba1-ED1.lif	0	0
	13	MEM49_B2_S2_Iba1-ED1.lif	0	0
	14	MEM49_B2_S2_Iba1-ED1.lif	0	0
	15	MEM49_B2_S2_Iba1-ED1.lif	0	0
	16	MEM49_B2_S2_Iba1-ED1.lif	0	0
	17	MEM49_B2_S2_Iba1-ED1.lif	0	0
	18	MEM49_B2_S3_Iba1-ED1.lif	0	0
	19	MEM49_B2_S3_Iba1-ED1.lif	0	0
	20	MEM49_B2_S3_Iba1-ED1.lif	0	0
	21	MEM49_B2_S3_Iba1-ED1.lif	0	0
	22	MEM49_B2_S3_Iba1-ED1.lif	0	0
	23	MEM49_B2_S3_Iba1-ED1.lif	0	0
	24	MEM49_B2_S3_Iba1-ED1.lif	0	0
	25	MEM49_B2_S3_Iba1-ED1.lif	0	0
	26	MEM49_B2_S3_Iba1-ED1.lif	0	0
	27	MEM49_B2_S3_Iba1-ED1.lif	0	0
#3	1	MEM49_B3_S1_Iba1-ED1.lif	0	0
	2	MEM49_B3_S1_Iba1-ED1.lif	1	0
	3	MEM49_B3_S1_Iba1-ED1.lif	13	2
	4	MEM49_B3_S1_Iba1-ED1.lif	20	7
	5	MEM49_B3_S1_Iba1-ED1.lif	24	5
	6	MEM49_B3_S1_Iba1-ED1.lif	13	10
	7	MEM49_B3_S1_Iba1-ED1.lif	2	1
	8	MEM49_B3_S1_Iba1-ED1.lif	0	0
	9	MEM49_B3_S1_Iba1-ED1.lif	0	0
	10	MEM49_B3_S2_Iba1-ED1.lif	0	0
	11	MEM49_B3_S2_Iba1-ED1.lif	0	0
	12	MEM49_B3_S2_Iba1-ED1.lif	0	0
	13	MEM49_B3_S2_Iba1-ED1.lif	2	0
	14	MEM49_B3_S2_Iba1-ED1.lif	4	0
	15	MEM49_B3_S2_Iba1-ED1.lif	5	0
	16	MEM49_B3_S2_Iba1-ED1.lif	10	0
	17	MEM49_B3_S2_Iba1-ED1.lif	11	2
	18	MEM49_B3_S2_Iba1-ED1.lif	8	1
	19	MEM49_B3_S2_Iba1-ED1.lif	4	1
	20	MEM49_B3_S2_Iba1-ED1.lif	2	2
	21	MEM49_B3_S3_Iba1-ED1.lif	0	0
	22	MEM49_B3_S3_Iba1-ED1.lif	3	0
	23	MEM49_B3_S3_Iba1-ED1.lif	2	0
	24	MEM49_B3_S3_Iba1-ED1.lif	6	2
	25	MEM49_B3_S3_Iba1-ED1.lif	12	8
	26	MEM49_B3_S3_Iba1-ED1.lif	9	6
	27	MEM49_B3_S3_Iba1-ED1.lif	5	2
#4	1	MEM49_B4_S1_Iba1-ED1.lif	0	0
	2	MEM49_B4_S1_Iba1-ED1.lif	0	0
	3	MEM49_B4_S1_Iba1-ED1.lif	1	0
	4	MEM49_B4_S1_Iba1-ED1.lif	6	0
	5	MEM49_B4_S1_Iba1-ED1.lif	8	0
	6	MEM49_B4_S1_Iba1-ED1.lif	10	1
	7	MEM49_B4_S1_Iba1-ED1.lif	11	1
	8	MEM49_B4_S1_Iba1-ED1.lif	9	2
	9	MEM49_B4_S1_Iba1-ED1.lif	10	3
	10	MEM49_B4_S1_Iba1-ED1.lif	8	4
	11	MEM49_B4_S1_Iba1-ED1.lif	1	0
	12	MEM49_B4_S2_Iba1-ED1.lif	1	0
	13	MEM49_B4_S2_Iba1-ED1.lif	2	0
	14	MEM49_B4_S2_Iba1-ED1.lif	2	0
	15	MEM49_B4_S2_Iba1-ED1.lif	7	0
	16	MEM49_B4_S2_Iba1-ED1.lif	11	0
	17	MEM49_B4_S2_Iba1-ED1.lif	9	1
	18	MEM49_B4_S2_Iba1-ED1.lif	3	0
	19	MEM49_B4_S2_Iba1-ED1.lif	3	1
	20	MEM49_B4_S2_Iba1-ED1.lif	3	2
	21	MEM49_B4_S2_Iba1-ED1.lif	2	0
	22	MEM49_B4_S3_Iba1-ED1.lif	3	0
	23	MEM49_B4_S3_Iba1-ED1.lif	4	0
	24	MEM49_B4_S3_Iba1-ED1.lif	10	0
	25	MEM49_B4_S3_Iba1-ED1.lif	13	0
	26	MEM49_B4_S3_Iba1-ED1.lif	10	0
	27	MEM49_B4_S3_Iba1-ED1.lif	6	1
#5	1	MEM50_Lame1_S1.lif	0	0
	2	MEM50_Lame1_S1.lif	0	0
	3	MEM50_Lame1_S1.lif	5	0
	4	MEM50_Lame1_S1.lif	21	0
	5	MEM50_Lame1_S1.lif	6	2
	6	MEM50_Lame1_S1.lif	1	0
	7	MEM50_Lame1_S1.lif	0	0
	8	MEM50_Lame1_S1.lif	0	0
	9	MEM50_Lame1_S2.lif - C=2.tif	0	0
	10	MEM50_Lame1_S2.lif - C=2.tif	2	0
	11	MEM50_Lame1_S2.lif - C=2.tif	5	0
	12	MEM50_Lame1_S2.lif - C=2.tif	12	0
	13	MEM50_Lame1_S2.lif - C=2.tif	7	1
	14	MEM50_Lame1_S2.lif - C=2.tif	0	0
	15	MEM50_Lame1_S2.lif - C=2.tif	0	0
	16	MEM50_Lame1_S2.lif - C=2.tif	0	0
	17	MEM50_Lame1_S3.lif - C=2.tif	1	0
	18	MEM50_Lame1_S3.lif - C=2.tif	2	0
	19	MEM50_Lame1_S3.lif - C=2.tif	4	1
	20	MEM50_Lame1_S3.lif - C=2.tif	16	0
	21	MEM50_Lame1_S3.lif - C=2.tif	18	2
	22	MEM50_Lame1_S3.lif - C=2.tif	2	0
	23	MEM50_Lame1_S3.lif - C=2.tif	0	0
	24	MEM50_Lame1_S3.lif - C=2.tif	0	0
	25	MEM50_Lame1_S3.lif - C=2.tif	0	0
	26	MEM50_Lame1_S3.lif - C=2.tif	0	0
	27	MEM50_Lame1_S3.lif - C=2.tif	0	0
#6	1	MEM51_Lame4_S1.lif - C=2.tif	0	0
	2	MEM51_Lame4_S1.lif - C=2.tif	0	0
	3	MEM51_Lame4_S1.lif - C=2.tif	7	0
	4	MEM51_Lame4_S1.lif - C=2.tif	25	0
	5	MEM51_Lame4_S1.lif - C=2.tif	20	0
	6	MEM51_Lame4_S1.lif - C=2.tif	9	0
	7	MEM51_Lame4_S1.lif - C=2.tif	0	0
	8	MEM51_Lame4_S1.lif - C=2.tif	0	0
	9	MEM51_Lame4_S1.lif - C=2.tif	0	0
	10	MEM51_Lame4_S2.lif - C=2.tif	0	0
	11	MEM51_Lame4_S2.lif - C=2.tif	0	0
	12	MEM51_Lame4_S2.lif - C=2.tif	3	0
	13	MEM51_Lame4_S2.lif - C=2.tif	21	2
	14	MEM51_Lame4_S2.lif - C=2.tif	20	1
	15	MEM51_Lame4_S2.lif - C=2.tif	0	0
	16	MEM51_Lame4_S2.lif - C=2.tif	0	0
	17	MEM51_Lame4_S2.lif - C=2.tif	0	0
	18	MEM51_Lame4_S3.lif	0	0
	19	MEM51_Lame4_S3.lif	0	0
	20	MEM51_Lame4_S3.lif	1	0
	21	MEM51_Lame4_S3.lif	24	1
	22	MEM51_Lame4_S3.lif	28	0
	23	MEM51_Lame4_S3.lif	5	0
	24	MEM51_Lame4_S3.lif	0	0
	25	MEM51_Lame4_S3.lif	0	0
	26	MEM51_Lame4_S3.lif	0	0
	27	MEM51_Lame4_S3.lif	0	0
Brain			Iba1	Iba1/ED1	PAI
#1			123	19	15.4472
#2			15	3	20
#3			156	49	31.4103
#4			153	16	10.4575
#5			102	6	5.88235
#6			163	4	2.45399
Mean			118.667	16.1667	14.2752
SEM			22.7899	7.09656	4.29151

## Sheet: CMV
Brain	Slice number	Slice name	Count_Iba1_cells	Count_Iba1_ED1_Coloc
#1	1	CMV42_B10S1_Iba1_ED1.lif	0	0
	2	CMV42_B10S1_Iba1_ED1.lif	0	0
	3	CMV42_B10S1_Iba1_ED1.lif	0	0
	4	CMV42_B10S1_Iba1_ED1.lif	7	5
	5	CMV42_B10S1_Iba1_ED1.lif	31	12
	6	CMV42_B10S1_Iba1_ED1.lif	35	10
	7	CMV42_B10S1_Iba1_ED1.lif	24	8
	8	CMV42_B10S1_Iba1_ED1.lif	8	5
	9	CMV42_B10S2_Iba1_ED1.lif	22	7
	10	CMV42_B10S2_Iba1_ED1.lif	70	6
	11	CMV42_B10S2_Iba1_ED1.lif	92	9
	12	CMV42_B10S2_Iba1_ED1.lif	77	18
	13	CMV42_B10S2_Iba1_ED1.lif	71	7
	14	CMV42_B10S2_Iba1_ED1.lif	28	15
	15	CMV42_B10S2_Iba1_ED1.lif	0	0
	16	CMV42_B10S2_Iba1_ED1.lif	0	0
	17	CMV42_B10S2_Iba1_ED1.lif	0	0
	18	CMV42_B10S2_Iba1_ED1.lif	0	0
	19	CMV42_B10S2_Iba1_ED1.lif	0	0
	20	CMV42_B10S3_Iba1_ED1.lif	0	0
	21	CMV42_B10S3_Iba1_ED1.lif	0	0
	22	CMV42_B10S3_Iba1_ED1.lif	1	0
	23	CMV42_B10S3_Iba1_ED1.lif	54	24
	24	CMV42_B10S3_Iba1_ED1.lif	81	26
	25	CMV42_B10S3_Iba1_ED1.lif	80	13
	26	CMV42_B10S3_Iba1_ED1.lif	69	21
	27	CMV42_B10S3_Iba1_ED1.lif	5	1
#2	1	CMV42_B3S1_Iba1_ED1.lif	31	14
	2	CMV42_B3S1_Iba1_ED1.lif	47	23
	3	CMV42_B3S1_Iba1_ED1.lif	70	20
	4	CMV42_B3S1_Iba1_ED1.lif	61	19
	5	CMV42_B3S1_Iba1_ED1.lif	27	11
	6	CMV42_B3S1_Iba1_ED1.lif	0	0
	7	CMV42_B3S1_Iba1_ED1.lif	0	0
	8	CMV42_B3S2_Iba1_ED1.lif	0	0
	9	CMV42_B3S2_Iba1_ED1.lif	0	0
	10	CMV42_B3S2_Iba1_ED1.lif	16	13
	11	CMV42_B3S2_Iba1_ED1.lif	57	19
	12	CMV42_B3S2_Iba1_ED1.lif	65	23
	13	CMV42_B3S2_Iba1_ED1.lif	62	23
	14	CMV42_B3S2_Iba1_ED1.lif	45	23
	15	CMV42_B3S2_Iba1_ED1.lif	8	5
	16	CMV42_B3S2_Iba1_ED1.lif	0	0
	17	CMV42_B3S2_Iba1_ED1.lif	0	0
	18	CMV42_B3S3_Iba1_ED1.lif	0	0
	19	CMV42_B3S3_Iba1_ED1.lif	0	0
	20	CMV42_B3S3_Iba1_ED1.lif	28	14
	21	CMV42_B3S3_Iba1_ED1.lif	58	20
	22	CMV42_B3S3_Iba1_ED1.lif	71	32
	23	CMV42_B3S3_Iba1_ED1.lif	61	25
	24	CMV42_B3S3_Iba1_ED1.lif	45	12
	25	CMV42_B3S3_Iba1_ED1.lif	9	4
	26	CMV42_B3S3_Iba1_ED1.lif	0	0
	27	CMV42_B3S3_Iba1_ED1.lif	0	0
#3	1	CMV42_B5S1_Iba1_ED1.lif	0	0
	2	CMV42_B5S1_Iba1_ED1.lif	0	0
	3	CMV42_B5S1_Iba1_ED1.lif	5	4
	4	CMV42_B5S1_Iba1_ED1.lif	41	14
	5	CMV42_B5S1_Iba1_ED1.lif	69	32
	6	CMV42_B5S1_Iba1_ED1.lif	67	21
	7	CMV42_B5S1_Iba1_ED1.lif	38	9
	8	CMV42_B5S1_Iba1_ED1.lif	13	10
	9	CMV42_B5S1_Iba1_ED1.lif	0	0
	10	CMV42_B5S2_Iba1_ED1.lif	0	0
	11	CMV42_B5S2_Iba1_ED1.lif	0	0
	12	CMV42_B5S2_Iba1_ED1.lif	4	1
	13	CMV42_B5S2_Iba1_ED1.lif	14	4
	14	CMV42_B5S2_Iba1_ED1.lif	17	5
	15	CMV42_B5S2_Iba1_ED1.lif	18	6
	16	CMV42_B5S2_Iba1_ED1.lif	5	3
	17	CMV42_B5S2_Iba1_ED1.lif	0	0
	18	CMV42_B5S2_Iba1_ED1.lif	0	0
	19	CMV42_B5S2_Iba1_ED1.lif	0	0
	20	CMV42_B5S3_Iba1_ED1.lif	0	0
	21	CMV42_B5S3_Iba1_ED1.lif	0	0
	22	CMV42_B5S3_Iba1_ED1.lif	2	0
	23	CMV42_B5S3_Iba1_ED1.lif	7	1
	24	CMV42_B5S3_Iba1_ED1.lif	33	10
	25	CMV42_B5S3_Iba1_ED1.lif	58	16
	26	CMV42_B5S3_Iba1_ED1.lif	38	8
	27	CMV42_B5S3_Iba1_ED1.lif	9	5
#4	1	CMV44_B8S1bis_Iba1_ED1.lif	0	0
	2	CMV44_B8S1bis_Iba1_ED1.lif	1	1
	3	CMV44_B8S1bis_Iba1_ED1.lif	36	11
	4	CMV44_B8S1bis_Iba1_ED1.lif	52	23
	5	CMV44_B8S1bis_Iba1_ED1.lif	48	12
	6	CMV44_B8S1bis_Iba1_ED1.lif	24	15
	7	CMV44_B8S1bis_Iba1_ED1.lif	0	0
	8	CMV44_B8S2_Iba1_ED1.lif	0	0
	9	CMV44_B8S2_Iba1_ED1.lif	0	0
	10	CMV44_B8S2_Iba1_ED1.lif	2	1
	11	CMV44_B8S2_Iba1_ED1.lif	73	23
	12	CMV44_B8S2_Iba1_ED1.lif	83	34
	13	CMV44_B8S2_Iba1_ED1.lif	38	11
	14	CMV44_B8S2_Iba1_ED1.lif	67	25
	15	CMV44_B8S2_Iba1_ED1.lif	89	48
	16	CMV44_B8S2_Iba1_ED1.lif	47	31
	17	CMV44_B8S2_Iba1_ED1.lif	0	0
	18	CMV44_B8S2_Iba1_ED1.lif	0	0
	19	CMV44_B8S3_Iba1_ED1.lif	0	0
	20	CMV44_B8S3_Iba1_ED1.lif	0	0
	21	CMV44_B8S3_Iba1_ED1.lif	0	0
	22	CMV44_B8S3_Iba1_ED1.lif	12	1
	23	CMV44_B8S3_Iba1_ED1.lif	34	6
	24	CMV44_B8S3_Iba1_ED1.lif	42	4
	25	CMV44_B8S3_Iba1_ED1.lif	35	4
	26	CMV44_B8S3_Iba1_ED1.lif	31	5
	27	CMV44_B8S3_Iba1_ED1.lif	7	5
#5	1	CMV43_B2S1_Iba1_ED1.lif	2	0
	2	CMV43_B2S1_Iba1_ED1.lif	4	2
	3	CMV43_B2S1_Iba1_ED1.lif	16	11
	4	CMV43_B2S1_Iba1_ED1.lif	31	19
	5	CMV43_B2S1_Iba1_ED1.lif	42	24
	6	CMV43_B2S1_Iba1_ED1.lif	56	32
	7	CMV43_B2S1_Iba1_ED1.lif	63	35
	8	CMV43_B2S1_Iba1_ED1.lif	51	27
	9	CMV43_B2S1_Iba1_ED1.lif	47	23
	10	CMV43_B2S1_Iba1_ED1.lif	24	14
	11	CMV43_B2S1_Iba1_ED1.lif	16	11
	12	CMV43_B2S1_Iba1_ED1.lif	5	4
	13	CMV43_B2S2_Iba1_ED1.lif	0	0
	14	CMV43_B2S2_Iba1_ED1.lif	0	0
	15	CMV43_B2S2_Iba1_ED1.lif	4	4
	16	CMV43_B2S2_Iba1_ED1.lif	28	14
	17	CMV43_B2S2_Iba1_ED1.lif	38	19
	18	CMV43_B2S2_Iba1_ED1.lif	24	10
	19	CMV43_B2S2_Iba1_ED1.lif	1	1
	20	CMV43_B2S2_Iba1_ED1.lif	0	0
	21	CMV43_B2S2_Iba1_ED1.lif	0	0
	22	CMV43_B2S3_Iba1_ED1.lif	1	1
	23	CMV43_B2S3_Iba1_ED1.lif	6	5
	24	CMV43_B2S3_Iba1_ED1.lif	16	12
	25	CMV43_B2S3_Iba1_ED1.lif	23	19
	26	CMV43_B2S3_Iba1_ED1.lif	17	15
	27	CMV43_B2S3_Iba1_ED1.lif	2	2
#6	1	CMV43_B4S1_Iba1_ED1.lif	0	0
	2	CMV43_B4S1_Iba1_ED1.lif	0	0
	3	CMV43_B4S1_Iba1_ED1.lif	5	5
	4	CMV43_B4S1_Iba1_ED1.lif	30	14
	5	CMV43_B4S1_Iba1_ED1.lif	44	30
	6	CMV43_B4S1_Iba1_ED1.lif	33	17
	7	CMV43_B4S1_Iba1_ED1.lif	9	7
	8	CMV43_B4S1_Iba1_ED1.lif	0	0
	9	CMV43_B4S1_Iba1_ED1.lif	0	0
	10	CMV43_B4S2_Iba1_ED1.lif	1	0
	11	CMV43_B4S2_Iba1_ED1.lif	4	1
	12	CMV43_B4S2_Iba1_ED1.lif	16	14
	13	CMV43_B4S2_Iba1_ED1.lif	46	29
	14	CMV43_B4S2_Iba1_ED1.lif	42	26
	15	CMV43_B4S2_Iba1_ED1.lif	8	7
	16	CMV43_B4S2_Iba1_ED1.lif	0	0
	17	CMV43_B4S2_Iba1_ED1.lif	0	0
	18	CMV43_B4S2_Iba1_ED1.lif	0	0
	19	CMV43_B4S2_Iba1_ED1.lif	0	0
	20	CMV43_B4S3_Iba1_ED1.lif	0	0
	21	CMV43_B4S3_Iba1_ED1.lif	0	0
	22	CMV43_B4S3_Iba1_ED1.lif	0	0
	23	CMV43_B4S3_Iba1_ED1.lif	6	5
	24	CMV43_B4S3_Iba1_ED1.lif	29	24
	25	CMV43_B4S3_Iba1_ED1.lif	53	32
	26	CMV43_B4S3_Iba1_ED1.lif	33	16
	27	CMV43_B4S3_Iba1_ED1.lif	4	3
Brain			Iba1	Iba1/ED1	PAI
#1			755	187	24.7682
#2			761	300	39.4218
#3			438	149	34.0183
#4			721	260	36.061
#5			517	304	58.8008
#6			363	230	63.3609
Mean			592.5	238.333	42.7385
SEM			71.5429	25.3439	6.15858

## Sheet: CMV+DOX
Brain	Stack	Slice name	Count_Iba1_cells	Count_Iba1_ED1_Coloc
#1	1	CMV45_B1_S1_Iba1-ED1.lif	7	1
	2	CMV45_B1_S1_Iba1-ED1.lif	10	1
	3	CMV45_B1_S1_Iba1-ED1.lif	10	0
	4	CMV45_B1_S1_Iba1-ED1.lif	20	1
	5	CMV45_B1_S1_Iba1-ED1.lif	20	4
	6	CMV45_B1_S1_Iba1-ED1.lif	15	1
	7	CMV45_B1_S1_Iba1-ED1.lif	7	2
	8	CMV45_B1_S1_Iba1-ED1.lif	2	0
	9	CMV45_B1_S2_Iba1-ED1.lif	1	0
	10	CMV45_B1_S2_Iba1-ED1.lif	5	0
	11	CMV45_B1_S2_Iba1-ED1.lif	13	1
	12	CMV45_B1_S2_Iba1-ED1.lif	12	2
	13	CMV45_B1_S2_Iba1-ED1.lif	25	3
	14	CMV45_B1_S2_Iba1-ED1.lif	30	0
	15	CMV45_B1_S2_Iba1-ED1.lif	18	1
	16	CMV45_B1_S3_Iba1-ED1.lif	17	0
	17	CMV45_B1_S3_Iba1-ED1.lif	19	0
	18	CMV45_B1_S3_Iba1-ED1.lif	9	0
	19	CMV45_B1_S4_Iba1-ED1.lif	2	0
	20	CMV45_B1_S4_Iba1-ED1.lif	3	0
	21	CMV45_B1_S4_Iba1-ED1.lif	7	1
	22	CMV45_B1_S4_Iba1-ED1.lif	11	0
	23	CMV45_B1_S4_Iba1-ED1.lif	12	3
	24	CMV45_B1_S4_Iba1-ED1.lif	14	2
	25	CMV45_B1_S4_Iba1-ED1.lif	19	1
	26	CMV45_B1_S4_Iba1-ED1.lif	11	1
	27	CMV45_B1_S4_Iba1-ED1.lif	2	0
#2	1	CMV45_B2_S1_Iba1-ED1.lif	22	5
	2	CMV45_B2_S1_Iba1-ED1.lif	24	4
	3	CMV45_B2_S1_Iba1-ED1.lif	8	2
	4	CMV45_B2_S2_Iba1-ED1.lif	12	0
	5	CMV45_B2_S2_Iba1-ED1.lif	19	0
	6	CMV45_B2_S2_Iba1-ED1.lif	8	1
	7	CMV45_B2_S2_Iba1-ED1.lif	11	2
	8	CMV45_B2_S2_Iba1-ED1.lif	6	1
	9	CMV45_B2_S2_Iba1-ED1.lif	7	1
	10	CMV45_B2_S2_Iba1-ED1.lif	11	0
	11	CMV45_B2_S2_Iba1-ED1.lif	6	0
	12	CMV45_B2_S2_Iba1-ED1.lif	1	0
	13	CMV45_B2_S2_Iba1-ED1.lif	1	0
	14	CMV45_B2_S3_Iba1-ED1.lif	1	0
	15	CMV45_B2_S3_Iba1-ED1.lif	3	0
	16	CMV45_B2_S3_Iba1-ED1.lif	9	0
	17	CMV45_B2_S3_Iba1-ED1.lif	6	1
	18	CMV45_B2_S3_Iba1-ED1.lif	8	2
	19	CMV45_B2_S3_Iba1-ED1.lif	13	3
	20	CMV45_B2_S3_Iba1-ED1.lif	6	1
	21	CMV45_B2_S4_Iba1-ED1.lif	1	0
	22	CMV45_B2_S4_Iba1-ED1.lif	12	2
	23	CMV45_B2_S4_Iba1-ED1.lif	9	3
	24	CMV45_B2_S4_Iba1-ED1.lif	12	2
	25	CMV45_B2_S4_Iba1-ED1.lif	18	2
	26	CMV45_B2_S4_Iba1-ED1.lif	12	1
	27	CMV45_B2_S4_Iba1-ED1.lif	2	0
#3	1	CMV45_B3_S1_Iba1-ED1.lif	1	1
	2	CMV45_B3_S1_Iba1-ED1.lif	2	2
	3	CMV45_B3_S1_Iba1-ED1.lif	3	0
	4	CMV45_B3_S1_Iba1-ED1.lif	2	0
	5	CMV45_B3_S1_Iba1-ED1.lif	2	0
	6	CMV45_B3_S1_Iba1-ED1.lif	2	0
	7	CMV45_B3_S1_Iba1-ED1.lif	4	0
	8	CMV45_B3_S1_Iba1-ED1.lif	2	0
	9	CMV45_B3_S1_Iba1-ED1.lif	2	1
	10	CMV45_B3_S2_Iba1-ED1.lif	2	0
	11	CMV45_B3_S2_Iba1-ED1.lif	1	0
	12	CMV45_B3_S2_Iba1-ED1.lif	3	1
	13	CMV45_B3_S2_Iba1-ED1.lif	5	1
	14	CMV45_B3_S2_Iba1-ED1.lif	2	1
	15	CMV45_B3_S2_Iba1-ED1.lif	2	0
	16	CMV45_B3_S2_Iba1-ED1.lif	1	0
	17	CMV45_B3_S3_Iba1-ED1.lif	1	1
	18	CMV45_B3_S3_Iba1-ED1.lif	1	1
	19	CMV45_B3_S3_Iba1-ED1.lif	2	0
	20	CMV45_B3_S3_Iba1-ED1.lif	3	0
	21	CMV45_B3_S3_Iba1-ED1.lif	6	2
	22	CMV45_B3_S3_Iba1-ED1.lif	5	1
	23	CMV45_B3_S4_Iba1-ED1.lif	1	0
	24	CMV45_B3_S4_Iba1-ED1.lif	3	0
	25	CMV45_B3_S4_Iba1-ED1.lif	5	1
	26	CMV45_B3_S4_Iba1-ED1.lif	5	0
	27	CMV45_B3_S4_Iba1-ED1.lif	12	3
#4	1	CMV45_B4_S1_Iba1-ED1.lif	0	0
	2	CMV45_B4_S1_Iba1-ED1.lif	1	0
	3	CMV45_B4_S1_Iba1-ED1.lif	4	0
	4	CMV45_B4_S1_Iba1-ED1.lif	10	0
	5	CMV45_B4_S1_Iba1-ED1.lif	17	0
	6	CMV45_B4_S1_Iba1-ED1.lif	14	0
	7	CMV45_B4_S1_Iba1-ED1.lif	17	0
	8	CMV45_B4_S1_Iba1-ED1.lif	24	3
	9	CMV45_B4_S1_Iba1-ED1.lif	11	0
	10	CMV45_B4_S2_Iba1-ED1.lif	0	0
	11	CMV45_B4_S2_Iba1-ED1.lif	0	0
	12	CMV45_B4_S2_Iba1-ED1.lif	6	0
	13	CMV45_B4_S2_Iba1-ED1.lif	8	0
	14	CMV45_B4_S2_Iba1-ED1.lif	8	0
	15	CMV45_B4_S2_Iba1-ED1.lif	10	0
	16	CMV45_B4_S2_Iba1-ED1.lif	11	0
	17	CMV45_B4_S2_Iba1-ED1.lif	3	0
	18	CMV45_B4_S2_Iba1-ED1.lif	1	0
	19	CMV45_B4_S2_Iba1-ED1.lif	0	0
	20	CMV45_B4_S3_Iba1-ED1.lif	0	0
	21	CMV45_B4_S3_Iba1-ED1.lif	0	0
	22	CMV45_B4_S3_Iba1-ED1.lif	2	0
	23	CMV45_B4_S3_Iba1-ED1.lif	5	1
	24	CMV45_B4_S3_Iba1-ED1.lif	12	2
	25	CMV45_B4_S3_Iba1-ED1.lif	14	3
	26	CMV45_B4_S3_Iba1-ED1.lif	12	2
	27	CMV45_B4_S3_Iba1-ED1.lif	6	0
#5	1	CMV45_B5_S1_Iba1-ED1.lif	0	0
	2	CMV45_B5_S1_Iba1-ED1.lif	0	0
	3	CMV45_B5_S1_Iba1-ED1.lif	0	0
	4	CMV45_B5_S1_Iba1-ED1.lif	2	0
	5	CMV45_B5_S1_Iba1-ED1.lif	4	0
	6	CMV45_B5_S1_Iba1-ED1.lif	4	3
	7	CMV45_B5_S1_Iba1-ED1.lif	7	5
	8	CMV45_B5_S1_Iba1-ED1.lif	7	4
	9	CMV45_B5_S1_Iba1-ED1.lif	6	2
	10	CMV45_B5_S1_Iba1-ED1.lif	5	1
	11	CMV45_B5_S1_Iba1-ED1.lif	1	0
	12	CMV45_B5_S2_Iba1-ED1.lif	0	0
	13	CMV45_B5_S2_Iba1-ED1.lif	0	0
	14	CMV45_B5_S2_Iba1-ED1.lif	0	0
	15	CMV45_B5_S2_Iba1-ED1.lif	2	0
	16	CMV45_B5_S2_Iba1-ED1.lif	4	2
	17	CMV45_B5_S2_Iba1-ED1.lif	7	3
	18	CMV45_B5_S2_Iba1-ED1.lif	7	2
	19	CMV45_B5_S2_Iba1-ED1.lif	6	6
	20	CMV45_B5_S2_Iba1-ED1.lif	5	4
	21	CMV45_B5_S2_Iba1-ED1.lif	4	3
	22	CMV45_B5_S3_Iba1-ED1.lif	1	1
	23	CMV45_B5_S3_Iba1-ED1.lif	9	4
	24	CMV45_B5_S3_Iba1-ED1.lif	15	7
	25	CMV45_B5_S3_Iba1-ED1.lif	9	6
	26	CMV45_B5_S3_Iba1-ED1.lif	6	2
	27	CMV45_B5_S3_Iba1-ED1.lif	4	0
#6	1	CMV46_B9_S1_Iba1-ED1.lif	2	0
	2	CMV46_B9_S1_Iba1-ED1.lif	8	0
	3	CMV46_B9_S1_Iba1-ED1.lif	12	0
	4	CMV46_B9_S1_Iba1-ED1.lif	13	0
	5	CMV46_B9_S1_Iba1-ED1.lif	14	0
	6	CMV46_B9_S1_Iba1-ED1.lif	12	0
	7	CMV46_B9_S1_Iba1-ED1.lif	21	0
	8	CMV46_B9_S1_Iba1-ED1.lif	25	0
	9	CMV46_B9_S1_Iba1-ED1.lif	1	0
	10	CMV46_B9_S2_Iba1-ED1.lif	1	0
	11	CMV46_B9_S2_Iba1-ED1.lif	1	1
	12	CMV46_B9_S2_Iba1-ED1.lif	4	2
	13	CMV46_B9_S2_Iba1-ED1.lif	7	4
	14	CMV46_B9_S2_Iba1-ED1.lif	21	6
	15	CMV46_B9_S2_Iba1-ED1.lif	24	5
	16	CMV46_B9_S2_Iba1-ED1.lif	30	5
	17	CMV46_B9_S2_Iba1-ED1.lif	18	4
	18	CMV46_B9_S2_Iba1-ED1.lif	6	0
	19	CMV46_B9_S2_Iba1-ED1.lif	0	0
	20	CMV46_B9_S3_Iba1-ED1.lif	0	0
	21	CMV46_B9_S3_Iba1-ED1.lif	5	0
	22	CMV46_B9_S3_Iba1-ED1.lif	6	0
	23	CMV46_B9_S3_Iba1-ED1.lif	4	0
	24	CMV46_B9_S3_Iba1-ED1.lif	5	0
	25	CMV46_B9_S3_Iba1-ED1.lif	14	0
	26	CMV46_B9_S3_Iba1-ED1.lif	31	0
	27	CMV46_B9_S3_Iba1-ED1.lif	2	0
Brain			Iba1	Iba1/ED1	PAI
#1			321	25	7.78816
#2			248	33	13.3065
#3			80	16	20
#4			196	11	5.61224
#5			115	55	47.8261
#6			287	27	9.40767
Mean			207.833	27.8333	17.3234
SEM			39.067	6.3162	6.44061
