# Supplementary material for: In Utero Administration of Drugs Targeting Microglia Improves the Neurodevelopmental Outcome Following Cytomegalovirus Infection of the Rat Fetal Brain
Source: Front Cell Neurosci. 2018 Mar 6;12:55. doi: 10.3389/fncel.2018.00055 (PMC5845535; doi:10.3389/fncel.2018.00055)
Supplement: Supplementary file 3 [file Table3.XLSX]

## Sheet: Data
	LipoPBS			LipoCLO
Brain	Mean Area (pixel²)	Mean GFP Intensity (pixel)	% of area	Mean Area (pixel²)	Mean GFP Intensity (pixel)	% of area
#1	1304642	879	0.0673748	1271863	40	0.00314499
#2	1217478	1500	0.123206	1037573	69	0.00665013
#3	1303187	546	0.0418973	1182570	59	0.00498913
#4	1011324	471	0.0465726	1129039	61	0.00540282
#5	1056922	328	0.0310335	1049769	223	0.0212428
#6	1066535	1159	0.10867	1130653	0	0
Mean		813.833	0.0697922		75.3333	0.00690498
SEM		184.347	0.0154809		31.2204	0.00301872
	CMV			CMV+DOX
Brain	Volume (mm3)	Mean Intensity (AU)	Normalized intensity (AU/mm3)	Volume (mm3)	Mean Intensity	Normalized intensity (AU/mm3)
#1	211	7589	35.9668	286.081	5170	18.0718
#2	228.331	5314	23.2732	248.373	3372	13.5764
#3	225.149	4579	20.3376	216.742	7460	34.4188
#4	286.314	4288	14.9766	226.433	2560	11.3058
#5	223.371	2964	13.2694	270.899	1441	5.31933
#6	935.193	3218	3.441	217.943	3424	15.7105
#7	902.246	3870	4.2893	229.356	2271	9.90164
#8	1176.15	3570	3.03533
#9	785.181	4220	5.37456
Mean		4401.33	13.7738		3671.14	15.472
SEM		464.147	3.74563		770.299	3.52155
