# Supplementary material for: In Utero Administration of Drugs Targeting Microglia Improves the Neurodevelopmental Outcome Following Cytomegalovirus Infection of the Rat Fetal Brain
Source: Front Cell Neurosci. 2018 Mar 6;12:55. doi: 10.3389/fncel.2018.00055 (PMC5845535; doi:10.3389/fncel.2018.00055)
Supplement: Supplementary file 4 [file Table4.XLSX]

## Sheet: P1
	Fraction I			Fraction IIb/c			Fraction III			Fraction IV			EGFP cells
Brain	MEM	CMV	CMV+DOX	MEM	CMV	CMV+DOX	MEM	CMV	CMV+DOX	MEM	CMV	CMV+DOX	CMV		CMV+DOX
#1	1.44875	12.1703	2.0365	4.57932	4.57179	2.5899	92.7608	79.2655	94.3996	0.699611	6.3189	2.0531	0.696533		0.351714
#2	1.54238	13.2906	1.56312	5.80368	4.78448	2.2356	91.0033	78.7808	94.9573	0.598186	22.3574	1.75435	0.348522		0.306494
#3	1.95657	12.225	2.09083	9.05242	4.82948	3.30408	87.5674	79.2427	89.6267	0.829117	24.6929	2.70734	1.09798		0.469123
#4	1.88671	9.07865	4.47412	6.82531	4.99236	5.16933	89.8942	83.3025	89.2171	0.917294	13.4752	4.73681	2.09438		0.902902
#5	1.08591	14.1052	9.933	5.19782	8.56838	6.04996	92.9018	72.8809	82.8465	0.694915	18.1159	14.4345	2.35006		0.683963
#6	1.90689	6.36085	4.08191	4.99938	4.21222	4.39548	92.1859	77.5314	90.5955	0.64754	19.2147	3.6629	1.31538		0.856192
#7		8.62142	7.34184		6.78677	5.25342		71.7689	86.5631		12.69	7.80622	3.42257		0.854606
#8		3.12982	9.30859		3.37993	6.13402		81.7863	81.4592		6.35377	6.29119	0.953672		2.11303
#9		9.88772	9.21741		5.33177	8.35553		82.5029	79.796		16.472	10.9346	0.365692		2.64519
#10		3.4122	7.0827		2.36307	7.36464		82.9065	83.184		2.31114	6.36644	0.636099		2.48002
#11		8.72776	1.55722		4.96382	3.32754		84.1145	92.8204		11.7374	1.60704	0.451407		0.924499
#12			9.67151			7.58774			79.8347			5.60351			1.6362
Mean	1.63787	9.18269	5.69656	6.07632	4.98037	5.14727	91.0523	79.4621	87.1083	0.73111	13.9763	5.66316	1.24839		1.18533
SEM	0.139691	1.12094	0.986797	0.67491	0.490738	0.585544	0.8389	1.242	1.5476	0.0487253	2.12266	1.13006	0.282754		0.237863
	T cells			B cells			RT1B-CD3- cells			Dendritic cells			Monocytes
Brain	MEM	CMV	CMV+DOX	MEM	CMV	CMV+DOX	MEM	CMV	CMV+DOX	MEM	CMV	CMV+DOX	MEM	CMV	CMV+DOX
#1	0.205658	0.823176	0.172168	0.246789	1.26009	0.177087	0.996298	10.0871	1.68725	0.936886	2.05477	0.649319	2.53536	3.30766	0.645042
#2	0.237064	1.18965	0.165867	0.237064	2.46798	0.182093	1.06825	9.63301	1.21516	1.02142	2.62685	0.542675	3.29582	3.39455	0.790209
#3	0.397017	0.740165	0.327577	0.296118	2.3718	0.177943	1.26344	9.11303	1.58531	1.28976	2.91363	0.889716	5.27009	4.43224	1.41338
#4	0.407816	0.69573	0.372123	0.250964	1.48674	0.706744	1.22793	6.89618	3.39526	1.39374	2.29034	1.43657	3.42508	4.57033	1.2672
#5	0.148982	1.01133	0.530071	0.158914	2.64594	1.78918	0.778017	10.4479	7.61375	1.02963	4.77773	2.88974	2.97687	6.19753	1.79555
#6	0.227998	0.223065	0.409009	0.203126	0.417121	0.520805	1.47577	5.72066	3.1521	1.06123	2.24865	1.7342	2.61297	0.662742	2.96364
#7		0.874214	0.406955		0.959115	1.21532		6.78809	5.71957		2.18487	2.63226		1.19428	1.43113
#8		0.303866	0.522729		0.343602	0.753935		2.48235	8.03193		1.15002	2.19747		0.558284	2.26706
#9		0.419493	0.678535		1.35984	0.899489		8.10838	7.63939		2.3922	2.64049		1.04091	1.02486
#10		0.296463	0.700368		0.231701	0.612373		2.88403	5.76996		0.978614	2.29864		0.492954	0.803757
#11		0.974177	0.272104		0.828133	0.173753		6.92545	1.11137		2.10601	0.826148		1.27742	1.03253
#12			0.845164			0.855573			7.97077			2.38769			0.665971
Mean	0.270756	0.686484	0.450223	0.232162	1.30655	0.672025	1.13495	7.18965	4.57432	1.12211	2.33852	1.76041	3.3527	2.46626	1.34169
SEM	0.0434961	0.0992206	0.061356	0.0190527	0.261783	0.141431	0.0987229	0.812946	0.820306	0.0727084	0.298435	0.2483	0.409934	0.600258	0.203065

## Sheet: P7
	Fraction I			Fraction IIb/c			Fraction III			Fraction IV			EGFP cells
Brain	MEM	CMV	CMV+DOX	MEM	CMV	CMV+DOX	MEM	CMV	CMV+DOX	MEM	CMV	CMV+DOX	CMV		CMV+DOX
#1	1.5	23.7	17.5	7	31.6	25.7	91	43.5	54.9	0.6	67.4	74.8	20.5		16.4
#2	1.7	17	17.7	10.6	57.1	25.6	86.9	24.9	55.6	0.7	62	64.6	27.3		4.7
#3	1.9	24.2	17.2	9.1	36.9	20.1	88.3	37	61.3	0.8	74.6	80.3	24.5		8.8
#4	2.2	15.2	19.6	9.3	32.9	22.8	87.6	50.6	56.2	0.9	30.1	57.5	5.8		17.8
#5	1.6	18.8	15	7	48.6	32.2	90.6	31.5	51.5	1	44.9	76.6	7		12.3
#6	1.3	14.4	8.3	8.9	34.3	8.9	89.1	49.5	81.6	0.8	34.9	45.2	6		3
#7		11.3	4.8		12.6	36		75.3	58.3		28.3	39.7	12.7		3.6
#8		15.4	13.2		27.3	43.3		56.5	42.6		80.2	29.6	9.2		5
#9		17.2	14.1		13.1	35.8		68.7	49		76.5	59.7	6.2		6.3
#10		29.4	16.2		26.7	30.3		42.8	52.9		63.8	44.8	9.9		5
#11		15	6.1		40.6	42.5		43.3	50.6		76.9	47.1	15.9		18.2
#12		21.8	8.5		41.1	49.4		36.1	41.3		67.6	49.2	6		14.7
Mean	1.7	18.6167	13.1833	8.65	33.5667	31.05	88.9167	46.6417	54.65	0.8	58.9333	55.7583	12.5833		9.65
SEM	0.129099	1.49367	1.44552	0.575471	3.74055	3.26105	0.66804	4.23795	2.97967	0.057735	5.54136	4.59551	1.49367		1.69252
