# Supplementary material for: In Utero Administration of Drugs Targeting Microglia Improves the Neurodevelopmental Outcome Following Cytomegalovirus Infection of the Rat Fetal Brain
Source: Front Cell Neurosci. 2018 Mar 6;12:55. doi: 10.3389/fncel.2018.00055 (PMC5845535; doi:10.3389/fncel.2018.00055)
Supplement: Supplementary file 5 [file Table5.XLSX]

## Sheet: Data
		GFP relative mRNA levels
	Brain	CMV	CMV+DOX
	#1	0.000443	0.592
	#2	0.1123	0.3154
	#3	0.175	0.141
	#4	0.451	0.7411
	#5	0.0942	0.2366
	#6	0.3857	0.1503
	#7	0.0238	0.0299
	#8	0.2193	0.3931
	#9	0.0309	0.0763
	#10	0.0253	0.0602
	#11	0.1454	0.0515
	#12	0.0286	0.0689
	#13	0.0654	0.033
	#14	0.2654	0.0988
	#15	0.185
	#16	0.0987
	#17	0.0646
	#18	0.1637
	Mean	0.140819	0.213436
	SEM	0.0296604	0.0594374
